# Supplementary material for: The impact of work environment on caring behavior among Chinese hospice nurses: the chain mediating effect of psychological capital and empathy
Source: Front Psychol. 2024 Apr 30;15:1348269. doi: 10.3389/fpsyg.2024.1348269 (PMC11091390; doi:10.3389/fpsyg.2024.1348269)
Supplement: Supplementary file 1 [file Table_1.XLSX]

## Sheet: Sheet1
Number	Gender	Age	Marital status	Monthly income	Health	Post	Title	Education	Working years in hospice	Employment type	Experience of training	二、Caring Behaviors Inventory	item.1	item.2	item.3	item.4	item.5	item.6	item.7	item.8	item.9	item.10	item.11	item.12	item.13	item.14	item.15	item.16	item.17	item.18	item.19	item.20	item.21	item.22	item.23	item.24	dimension.1	dimension.2	dimension.3	Caring Behaviors total score	三、Empathy Ability Scale	item.1	item.2	item.3	item.4	item.5	item.6	item.7	item.8
1	Female	42	Married	>9000	Good	Head nurse	Associate senior nurse	Undergraduate	4-6years	Personnel agency	Yes		6	6	6	6	6	6	6	6	6	6	6	6	6	6	6	6	6	6	6	6	6	6	6	6	30	54	60	144		5	5	5	5	5	5	5	5
2	Female	47	Married	>9000	Average	Head nurse	Associate senior nurse	Undergraduate	1-3years	Formal preparation	Yes		4	4	4	4	4	4	4	4	6	4	5	5	4	3	6	6	4	6	4	5	5	5	5	5	25	46	39	110		4	4	4	4	4	4	3	4
3	Female	40	Married	6001-9000	Good	Head nurse	Nurse–in–charge	Undergraduate	1-3years	Formal preparation	Yes		6	6	6	4	5	5	5	6	6	6	6	6	5	5	6	6	5	5	4	5	5	5	5	5	29	46	53	128		4	4	4	4	4	4	4	4
4	Female	43	Married	>9000	Excellent	Head nurse	Associate senior nurse	Undergraduate	7-10years	Contract	Yes		6	6	6	6	6	6	6	6	6	6	6	6	6	6	6	6	6	6	6	6	6	6	6	6	30	54	60	144		5	5	5	5	5	5	5	5
5	Female	31	Married	>9000	Good	Responsible group leader	Nurse practitioner	Undergraduate	1-3years	Contract	Yes		6	6	6	6	6	6	6	6	6	6	6	6	6	6	6	6	6	6	6	6	6	6	6	6	30	54	60	144		5	5	5	5	5	5	5	5
6	Female	38	Married	>9000	Good	Responsible group leader	Nurse–in–charge	Undergraduate	1-3years	Formal preparation	Yes		4	6	6	4	5	5	5	5	6	5	5	6	6	5	6	6	6	6	6	6	6	6	6	6	28	54	51	133		4	4	4	4	4	4	4	4
7	Female	31	Married	>9000	Good	Nurse	Nurse practitioner	Undergraduate	4-6years	Contract	Yes		4	4	4	3	4	4	4	4	6	4	4	6	4	3	6	6	4	6	3	6	6	6	6	4	26	47	38	111		3	3	4	4	3	3	3	4
8	Female	33	Married	>9000	Average	Nurse	Nurse–in–charge	Undergraduate	1-3years	Personnel agency	Yes		4	4	4	4	4	4	4	4	6	4	4	4	3	2	6	4	4	4	4	4	4	4	4	5	22	39	37	98		4	4	4	4	4	4	4	4
9	Female	41	Married	6001-9000	Excellent	Responsible group leader	Nurse–in–charge	Undergraduate	7-10years	Formal preparation	Yes		6	4	4	4	5	4	4	6	6	6	5	6	4	3	6	6	4	6	5	5	4	6	6	5	29	47	44	120		4	4	4	4	4	4	4	4
10	Female	41	Married	>9000	Good	Responsible group leader	Associate senior nurse	Undergraduate	1-3years	Contract	Yes		5	6	5	5	6	6	6	6	6	6	6	6	6	3	6	6	6	6	6	6	6	6	6	6	30	54	54	138		5	5	5	5	5	5	5	5
11	Female	37	Married	6001-9000	Good	Head nurse	Nurse–in–charge	Undergraduate	4-6years	Contract	Yes		5	5	5	4	5	5	5	5	5	5	5	5	4	5	4	5	4	4	4	5	5	4	4	4	24	39	48	111		4	4	3	4	4	3	4	4
12	Female	35	Married	>9000	Good	Responsible group leader	Nurse–in–charge	Undergraduate	1-3years	Contract	Yes		4	5	5	4	5	5	5	5	6	5	5	5	4	4	6	6	4	6	4	5	5	5	6	6	27	47	46	120		4	4	4	4	4	4	4	4
13	Female	45	Married	>9000	Good	Head nurse	Associate senior nurse	Undergraduate	4-6years	Personnel agency	Yes		5	5	5	5	6	5	6	6	6	6	6	6	5	5	6	6	6	6	5	6	6	6	6	6	30	53	53	136		4	4	4	4	4	4	4	4
14	Female	33	Married	>9000	Poor	Nurse	Nurse practitioner	Undergraduate	1-3years	Personnel agency	Yes		4	4	4	4	4	4	4	4	4	4	4	4	4	4	4	4	4	4	4	4	4	4	4	4	20	36	40	96		4	4	4	4	4	4	4	4
15	Female	42	Married	6001-9000	Good	Head nurse	Associate senior nurse	Undergraduate	11-15years	Formal preparation	Yes		6	6	6	6	6	6	6	6	6	6	6	6	6	6	6	6	6	6	6	6	6	6	6	6	30	54	60	144		5	5	5	5	5	5	5	5
16	Female	40	Married	>9000	Average	Head nurse	Nurse–in–charge	Undergraduate	1-3years	Formal preparation	Yes		4	4	4	4	4	5	5	4	6	4	5	6	5	5	6	5	4	5	4	5	6	6	6	6	27	47	44	118		4	4	5	4	4	4	4	5
17	Female	32	Married	>9000	Excellent	Head nurse	Nurse–in–charge	Undergraduate	11-15years	Contract	Yes		5	5	5	5	5	5	5	5	5	5	5	5	5	5	5	5	5	5	5	5	5	5	5	5	25	45	50	120		4	4	4	4	4	4	4	4
18	Female	46	Married	3001-6000	Good	Head nurse	Nurse–in–charge	Undergraduate	1-3years	Contract	Yes		5	5	5	5	5	5	5	5	6	5	5	5	5	4	6	6	5	6	6	6	6	6	6	6	27	53	49	129		4	4	4	4	4	4	4	4
19	Female	42	Married	>9000	Average	Nurse	Nurse–in–charge	Undergraduate	7-10years	Formal preparation	Yes		6	6	6	6	6	6	6	6	6	6	6	6	6	6	6	6	6	6	6	6	6	6	6	6	30	54	60	144		5	5	5	5	5	5	5	5
20	Female	35	Married	3001-6000	Average	Nurse	Nurse–in–charge	Undergraduate	1-3years	Contract	No		3	3	3	3	4	4	4	4	4	4	4	4	4	4	4	4	4	4	4	4	4	4	4	4	20	36	36	92		3	3	3	3	3	3	3	3
21	Female	39	Married	3001-6000	Average	Head nurse	Nurse–in–charge	Undergraduate	1-3years	Contract	Yes		5	5	5	5	6	6	5	5	6	6	6	6	5	5	6	6	6	6	6	6	6	6	6	6	30	54	52	136		5	5	5	5	5	5	5	5
22	Female	37	Married	>9000	Good	Nurse	Nurse–in–charge	Undergraduate	4-6years	Personnel agency	Yes		4	4	4	4	4	4	4	4	4	4	4	4	4	4	3	4	4	4	4	4	4	4	4	4	20	35	40	95		3	3	3	3	3	3	3	3
23	Female	41	Married	>9000	Good	Responsible group leader	Associate senior nurse	Undergraduate	4-6years	Formal preparation	Yes		6	6	4	4	4	4	4	5	6	4	6	6	4	4	6	6	4	4	4	4	5	6	6	5	28	44	45	117		3	3	3	3	3	3	3	3
24	Female	35	Married	>9000	Average	Responsible group leader	Nurse–in–charge	Undergraduate	1-3years	Contract	Yes		4	4	4	4	4	4	4	4	5	5	5	6	5	3	5	6	5	5	5	5	5	5	5	5	26	46	40	112		5	5	4	4	4	4	4	4
25	Female	40	Married	6001-9000	Good	Head nurse	Associate senior nurse	Undergraduate	4-6years	Formal preparation	Yes		6	4	4	4	4	5	5	5	6	5	5	6	4	5	6	5	5	6	5	4	5	5	5	5	27	46	46	119		5	5	5	5	5	5	5	5
26	Female	42	Married	6001-9000	Good	Head nurse	Nurse–in–charge	Undergraduate	1-3years	Formal preparation	Yes		6	6	6	3	6	6	6	6	6	6	5	6	6	4	6	6	6	6	6	6	6	6	6	6	29	54	55	138		5	5	5	5	5	5	5	5
27	Female	34	Married	3001-6000	Average	Head nurse	Nurse–in–charge	Undergraduate	1-3years	Contract	Yes		6	6	6	6	6	6	6	6	6	6	6	6	6	6	6	6	6	6	6	6	6	6	6	6	30	54	60	144		5	5	5	5	5	5	5	5
28	Female	36	Married	6001-9000	Average	Head nurse	Nurse–in–charge	Undergraduate	4-6years	Personnel agency	Yes		6	6	6	6	6	6	6	6	6	6	6	6	6	6	6	6	6	6	6	6	6	6	6	6	30	54	60	144		4	4	4	5	5	5	5	5
29	Female	41	Married	6001-9000	Average	Responsible group leader	Nurse–in–charge	Undergraduate	15years above	Formal preparation	Yes		6	6	6	6	6	6	5	6	6	5	5	6	5	4	6	6	6	6	4	5	5	6	6	5	28	49	56	133		5	5	5	5	5	5	5	5
30	Female	27	Married	>9000	Good	Nurse	Nurse practitioner	Undergraduate	1-3years	Personnel agency	Yes		5	4	4	5	4	5	4	5	6	4	4	5	5	4	5	5	4	4	4	4	4	4	4	4	23	38	45	106		3	4	4	3	3	4	4	4
31	Female	29	Married	6001-9000	Average	Nurse	Nurse practitioner	Undergraduate	1-3years	Contract	Yes		4	4	4	4	4	4	4	4	4	4	4	4	4	4	4	4	4	4	4	4	4	4	4	4	20	36	40	96		4	4	4	4	4	4	4	4
32	Female	28	Married	>9000	Average	Nurse	Nurse practitioner	Undergraduate	1-3years	Personnel agency	No		3	4	4	3	4	4	4	4	6	4	5	5	4	3	5	6	4	6	3	5	5	5	6	6	26	45	37	108		5	5	4	4	5	4	4	4
33	Female	34	Married	6001-9000	Average	Responsible group leader	Nurse–in–charge	Undergraduate	7-10years	Contract	No		4	5	4	4	4	6	5	5	6	6	6	6	6	5	6	6	4	6	5	6	5	6	6	6	30	50	48	128		4	4	4	5	5	5	5	5
34	Female	33	Unmarried	>9000	Average	Nurse	Nurse–in–charge	Undergraduate	7-10years	Contract	Yes		4	5	5	4	5	5	5	4	6	5	5	5	4	3	6	6	4	6	6	6	6	5	6	6	27	51	44	122		4	4	4	4	4	4	4	4
35	Female	41	Married	6001-9000	Excellent	Responsible group leader	Associate senior nurse	Undergraduate	1-3years	Formal preparation	Yes		4	4	4	4	5	6	5	4	6	4	5	5	5	3	6	6	5	6	5	5	5	5	6	6	26	49	44	119		4	4	4	4	4	4	5	5
36	Female	37	Married	>9000	Excellent	Responsible group leader	Nurse–in–charge	Undergraduate	1-3years	Contract	Yes		6	6	6	6	5	5	6	6	6	4	5	6	3	5	6	6	6	6	6	6	6	6	6	6	27	54	54	135		5	4	5	5	5	5	2	4
37	Female	41	Married	>9000	Good	Head nurse	Nurse–in–charge	Undergraduate	1-3years	Contract	Yes		6	6	6	6	6	6	6	6	6	6	6	6	6	6	6	6	6	6	6	6	6	6	6	6	30	54	60	144		5	5	5	5	5	5	5	5
38	Female	33	Married	6001-9000	Average	Nurse	Nurse–in–charge	Undergraduate	1-3years	Contract	Yes		4	5	3	3	4	4	4	4	6	5	5	6	4	3	6	6	5	6	6	6	6	5	6	6	28	52	38	118		4	4	4	4	3	3	3	4
39	Female	37	Married	6001-9000	Excellent	Nurse	Nurse–in–charge	Undergraduate	15years above	Contract	No		5	5	5	5	5	5	5	5	6	4	4	4	4	3	6	6	6	6	6	6	6	6	6	6	24	54	47	125		5	5	5	5	5	5	5	5
40	Female	29	Married	3001-6000	Good	Nurse	Nurse–in–charge	Undergraduate	1-3years	Contract	Yes		6	6	6	6	6	6	6	6	6	5	5	6	6	6	6	6	6	6	6	6	6	6	6	6	28	54	60	142		4	4	4	4	4	4	4	4
41	Female	39	Married	3001-6000	Average	Responsible group leader	Nurse–in–charge	Undergraduate	1-3years	Contract	Yes		6	6	6	6	6	6	6	6	6	6	6	6	6	3	6	6	6	6	6	6	6	6	6	6	30	54	57	141		5	5	5	5	5	5	3	4
42	Female	24	Unmarried	>9000	Excellent	Nurse	Nurse	Undergraduate	1-3years	Contract	Yes		6	6	6	6	6	6	6	6	6	6	6	6	6	6	6	6	6	6	6	6	6	6	6	6	30	54	60	144		5	5	5	5	5	5	5	5
43	Female	42	Married	>9000	Good	Head nurse	Associate senior nurse	Undergraduate	4-6years	Formal preparation	Yes		6	6	6	6	6	6	6	6	6	6	6	6	6	6	6	6	6	6	6	5	6	6	6	5	30	52	60	142		5	5	5	5	5	5	5	5
44	Female	29	Unmarried	6001-9000	Good	Nurse	Nurse practitioner	Undergraduate	1-3years	Contract	Yes		6	6	6	6	6	6	6	6	6	6	6	6	6	6	6	6	6	6	6	6	6	6	6	6	30	54	60	144		5	5	5	5	5	5	5	5
45	Female	33	Married	>9000	Good	Nurse	Nurse–in–charge	Undergraduate	1-3years	Contract	Yes		4	4	4	4	4	3	4	5	5	4	4	4	6	4	6	6	4	5	4	4	4	4	5	4	22	41	42	105		4	4	4	4	4	4	3	3
46	Female	24	Unmarried	3001-6000	Good	Nurse	Nurse	Junior college	1-3years	Contract	No		5	5	5	5	5	5	5	5	5	5	5	5	5	5	5	5	5	5	5	5	5	5	5	5	25	45	50	120		4	4	4	4	4	4	4	4
47	Female	50	Married	>9000	Excellent	Head nurse	Associate senior nurse	Undergraduate	7-10years	Formal preparation	Yes		4	4	3	3	3	4	4	4	4	3	3	4	3	3	6	6	4	4	3	4	4	4	4	4	18	39	35	92		4	4	4	4	4	4	4	4
48	Female	44	Married	>9000	Good	Head nurse	Associate senior nurse	Postgraduate	7-10years	Formal preparation	Yes		6	6	6	6	6	6	6	6	6	6	6	6	6	6	6	6	6	6	6	6	6	6	6	6	30	54	60	144		5	5	5	5	5	5	5	5
49	Female	38	Married	>9000	Average	Head nurse	Associate senior nurse	Postgraduate	1-3years	Formal preparation	Yes		6	6	5	5	5	5	6	6	6	6	6	6	5	5	6	6	6	6	6	6	6	6	6	6	30	54	54	138		4	5	5	5	5	5	5	5
50	Female	35	Married	6001-9000	Good	Nurse	Nurse–in–charge	Undergraduate	1-3years	Formal preparation	Yes		4	5	3	3	4	3	3	5	6	5	5	5	5	4	5	5	4	5	5	6	6	6	6	6	27	48	39	114		4	3	2	3	4	4	3	3
51	Female	40	Married	6001-9000	Good	Head nurse	Nurse–in–charge	Undergraduate	1-3years	Formal preparation	Yes		3	4	3	3	3	3	3	3	3	3	3	3	3	3	3	3	3	3	3	3	3	3	3	3	15	27	31	73		2	2	2	2	2	2	2	2
52	Female	28	Married	6001-9000	Average	Nurse	Nurse practitioner	Undergraduate	1-3years	Formal preparation	Yes		4	5	5	3	4	4	3	5	6	4	5	6	5	4	6	6	5	6	6	6	6	6	6	6	27	53	42	122		4	4	5	4	4	4	5	4
53	Female	47	Married	6001-9000	Average	Head nurse	Associate senior nurse	Undergraduate	1-3years	Formal preparation	No		4	3	6	4	6	6	6	6	5	5	5	6	3	3	6	6	4	6	6	6	6	6	6	6	27	52	47	126		2	4	4	4	4	4	4	4
54	Female	31	Unmarried	>9000	Average	Nurse	Nurse practitioner	Undergraduate	1-3years	Contract	Yes		6	6	6	6	6	6	6	6	6	6	6	6	6	6	6	6	6	6	6	6	6	6	6	6	30	54	60	144		5	5	5	5	5	5	5	5
55	Female	21	Unmarried	6001-9000	Excellent	Nurse	Nurse	Junior college	1-3years	Contract	Yes		6	6	6	6	6	6	6	6	6	6	6	6	6	6	6	6	6	6	6	6	6	6	6	6	30	54	60	144		5	5	5	5	5	5	5	5
56	Female	39	Married	3001-6000	Excellent	Nurse	Nurse–in–charge	Undergraduate	1-3years	Contract	Yes		6	6	6	6	6	6	6	6	6	6	6	6	6	6	6	6	6	6	6	6	6	6	6	6	30	54	60	144		5	5	5	5	5	5	5	5
57	Female	43	Married	6001-9000	Good	Head nurse	Associate senior nurse	Undergraduate	1-3years	Formal preparation	Yes		4	4	6	6	6	6	5	5	6	6	6	6	6	5	5	6	6	6	6	6	6	6	6	6	30	53	53	136		5	4	5	5	5	5	5	4
58	Female	36	Married	6001-9000	Average	Nurse	Nurse–in–charge	Undergraduate	1-3years	Formal preparation	Yes		4	4	4	4	4	4	4	4	5	5	3	4	4	4	4	4	4	4	4	4	4	4	4	4	21	36	40	97		4	4	4	4	4	4	4	4
59	Female	31	Married	3001-6000	Good	Nurse	Nurse practitioner	Undergraduate	1-3years	Contract	Yes		4	4	4	4	4	4	4	4	6	6	6	4	4	4	6	4	4	4	4	4	4	4	4	4	26	38	40	104		4	4	4	4	4	4	4	4
60	Female	40	Married	6001-9000	Good	Nurse	Nurse–in–charge	Undergraduate	1-3years	Formal preparation	Yes		6	6	6	6	6	6	6	6	6	6	6	6	6	6	6	6	6	6	6	6	6	6	6	6	30	54	60	144		5	5	5	5	5	5	4	5
61	Female	39	Married	3001-6000	Average	Head nurse	Nurse–in–charge	Undergraduate	1-3years	Formal preparation	Yes		3	3	3	3	3	4	3	4	6	4	3	4	4	3	3	4	3	4	4	4	4	4	4	4	21	34	33	88		4	4	4	4	4	4	4	4
62	Female	28	Married	6001-9000	Excellent	Nurse	Nurse practitioner	Undergraduate	1-3years	Contract	Yes		6	6	6	6	6	6	6	6	6	6	6	6	6	6	6	6	6	6	6	6	6	6	6	6	30	54	60	144		5	5	5	5	5	5	5	5
63	Female	43	Married	3001-6000	Average	Nurse	Nurse–in–charge	Undergraduate	15years above	Formal preparation	No		4	4	3	3	4	4	3	4	6	4	4	4	4	3	6	4	4	4	3	5	4	4	6	5	24	39	36	99		4	3	4	4	4	3	3	4
64	Female	40	Married	6001-9000	Average	Responsible group leader	Nurse–in–charge	Undergraduate	4-6years	Formal preparation	Yes		6	6	6	6	6	6	6	6	6	6	6	6	6	6	6	6	6	6	6	6	6	6	6	6	30	54	60	144		4	4	4	5	4	4	4	5
65	Female	34	Married	6001-9000	Poor	Nurse	Nurse practitioner	Undergraduate	1-3years	Formal preparation	No		3	3	3	3	4	4	3	4	4	3	3	3	3	3	6	4	4	4	3	4	3	3	4	3	17	34	33	84		2	2	2	2	2	2	2	2
66	Female	27	Married	3001-6000	Excellent	Nurse	Nurse	Junior college	1-3years	Contract	Yes		6	6	6	6	6	6	6	6	6	6	6	6	6	6	6	6	6	6	6	6	6	6	6	6	30	54	60	144		5	5	5	5	5	5	5	5
67	Female	48	Married	>9000	Good	Responsible group leader	Nurse–in–charge	Undergraduate	11-15years	Contract	Yes		6	6	6	6	6	6	6	6	6	6	6	6	6	6	6	6	6	6	6	6	6	6	6	6	30	54	60	144		5	5	5	5	5	5	5	5
68	Female	57	Married	>9000	Average	Nurse	Associate senior nurse	Undergraduate	1-3years	Formal preparation	Yes		6	5	6	6	6	6	6	6	6	5	6	6	5	4	6	6	6	6	5	6	6	6	6	6	29	53	56	138		4	5	5	4	5	5	4	5
69	Female	38	Married	>9000	Poor	Responsible group leader	Associate senior nurse	Undergraduate	4-6years	Personnel agency	Yes		6	6	6	6	6	6	6	6	6	6	6	6	6	5	6	6	5	6	6	6	6	6	6	6	30	53	59	142		5	5	5	5	5	5	4	5
70	Female	32	Unmarried	3001-6000	Average	Nurse	Nurse–in–charge	Undergraduate	11-15years	Contract	No		3	3	3	3	3	3	3	3	3	3	3	3	3	3	3	3	3	3	3	3	3	3	3	3	15	27	30	72		3	3	3	3	3	3	3	3
71	Female	41	Married	6001-9000	Good	Nurse	Nurse–in–charge	Undergraduate	1-3years	Contract	No		6	6	5	5	5	5	5	6	6	6	5	6	6	6	6	6	6	6	6	6	5	6	5	6	28	53	55	136		4	4	4	4	4	4	4	4
72	Female	44	Married	3001-6000	Average	Nurse	Nurse practitioner	Undergraduate	11-15years	Contract	No		6	6	6	6	6	6	6	6	6	6	6	6	6	6	6	6	6	6	6	6	6	6	6	6	30	54	60	144		5	5	5	5	5	5	5	5
73	Female	30	Married	3001-6000	Average	Nurse	Nurse practitioner	Undergraduate	1-3years	Contract	No		3	4	4	3	3	3	3	3	3	3	3	6	3	3	6	5	3	3	3	3	4	5	5	5	20	37	32	89		2	2	2	2	2	2	2	2
74	Female	26	Unmarried	3001-6000	Excellent	Nurse	Nurse practitioner	Undergraduate	1-3years	Contract	Yes		6	6	6	6	6	6	6	6	6	6	6	6	6	5	6	6	6	6	6	6	6	6	6	6	30	54	59	143		5	5	5	5	4	4	4	4
75	Female	30	Unmarried	>9000	Average	Responsible group leader	Nurse practitioner	Undergraduate	1-3years	Contract	No		6	6	5	5	5	5	6	6	6	6	5	5	6	5	6	6	6	6	6	6	6	6	6	6	28	54	55	137		4	4	5	4	5	4	3	4
76	Female	41	Married	6001-9000	Good	Nurse	Nurse–in–charge	Undergraduate	11-15years	Contract	Yes		6	6	6	6	6	6	6	6	6	6	6	6	6	5	6	6	6	6	6	6	6	6	6	6	30	54	59	143		5	5	5	5	5	5	5	5
77	Female	25	Married	6001-9000	Good	Nurse	Nurse	Undergraduate	4-6years	Contract	Yes		4	5	5	4	5	5	4	4	4	4	4	4	4	4	4	4	4	4	4	4	4	4	4	4	20	36	44	100		3	3	4	4	4	4	4	4
78	Female	34	Married	>9000	Average	Nurse	Nurse–in–charge	Undergraduate	1-3years	Contract	Yes		3	3	4	3	3	4	4	4	6	4	4	4	3	3	4	4	4	4	4	4	4	4	4	4	22	36	34	92		3	3	3	3	3	3	3	3
79	Female	29	Married	3001-6000	Average	Nurse	Nurse	Junior college	1-3years	Contract	Yes		6	6	6	6	6	6	6	6	6	6	6	6	6	4	6	6	6	6	6	6	6	6	6	6	30	54	58	142		5	5	5	5	5	5	5	5
80	Female	42	Married	>9000	Excellent	Nurse	Nurse–in–charge	Junior college	4-6years	Contract	Yes		6	6	6	6	6	6	6	6	6	6	6	6	6	6	6	6	6	6	6	6	6	6	6	6	30	54	60	144		5	5	5	5	5	5	5	5
81	Female	46	Married	6001-9000	Average	Responsible group leader	Nurse–in–charge	Undergraduate	4-6years	Formal preparation	Yes		5	5	5	5	5	5	5	5	5	5	5	5	5	5	5	5	5	5	5	5	5	5	5	5	25	45	50	120		4	4	4	4	4	4	4	4
82	Female	37	Married	6001-9000	Excellent	Head nurse	Nurse–in–charge	Undergraduate	7-10years	Formal preparation	Yes		6	4	6	4	6	6	6	6	6	4	5	5	4	5	6	6	6	6	6	6	6	6	6	6	26	54	53	133		4	4	5	5	5	4	3	4
83	Female	38	Married	6001-9000	Average	Nurse	Nurse practitioner	Undergraduate	7-10years	Contract	Yes		5	5	5	5	5	5	5	5	5	5	5	5	5	5	5	5	5	5	5	5	5	5	5	5	25	45	50	120		3	3	3	3	3	3	3	3
84	Female	33	Married	3001-6000	Average	Nurse	Nurse–in–charge	Undergraduate	1-3years	Contract	No		4	4	4	4	4	4	4	4	6	4	4	5	4	4	6	5	4	5	4	4	4	4	4	4	23	40	40	103		4	4	4	4	4	4	4	4
85	Female	55	Married	>9000	Good	Responsible group leader	Associate senior nurse	Undergraduate	15years above	Formal preparation	Yes		6	6	6	6	6	6	6	6	6	6	6	6	6	6	6	6	6	6	6	6	6	6	6	6	30	54	60	144		5	5	5	5	5	5	5	5
86	Female	29	Married	6001-9000	Average	Nurse	Nurse practitioner	Undergraduate	1-3years	Contract	No		4	4	5	4	5	5	4	6	6	4	5	6	4	3	6	6	6	6	4	4	5	6	6	5	27	48	44	119		4	5	4	4	4	5	4	5
87	Female	24	Unmarried	>9000	Good	Nurse	Nurse practitioner	Undergraduate	1-3years	Contract	Yes		4	4	4	3	4	6	6	5	6	6	6	6	6	3	6	6	6	6	6	6	6	6	6	6	30	54	45	129		5	5	5	5	5	5	3	5
88	Female	27	Married	3001-6000	Good	Nurse	Nurse practitioner	Undergraduate	1-3years	Contract	Yes		4	4	4	3	5	5	4	6	6	5	5	5	3	4	6	6	4	4	4	6	6	6	6	6	27	48	42	117		5	5	5	5	5	5	5	5
89	Female	35	Unmarried	6001-9000	Average	Nurse	Nurse–in–charge	Undergraduate	4-6years	Contract	Yes		6	6	6	6	6	6	6	6	6	6	6	6	6	6	6	6	6	6	6	6	6	6	6	6	30	54	60	144		5	5	5	5	5	5	5	5
90	Female	23	Unmarried	6001-9000	Good	Nurse	Nurse	Junior college	1-3years	Contract	Yes		5	5	5	5	5	5	5	5	5	5	5	5	5	5	5	5	5	5	5	5	5	5	5	5	25	45	50	120		5	5	5	5	5	5	5	5
91	Female	46	Married	3001-6000	Average	Head nurse	Nurse–in–charge	Undergraduate	4-6years	Formal preparation	Yes		6	6	5	6	5	5	6	5	6	6	6	6	6	5	5	5	5	6	4	6	6	6	6	6	30	49	55	134		5	4	5	5	5	4	5	4
92	Female	52	Married	>9000	Good	Head nurse	Associate senior nurse	Undergraduate	1-3years	Formal preparation	No		6	6	6	6	6	6	6	6	6	6	6	6	6	6	6	6	6	6	6	6	6	6	6	6	30	54	60	144		4	5	5	5	5	5	5	5
93	Female	34	Married	6001-9000	Good	Nurse	Nurse–in–charge	Undergraduate	4-6years	Contract	Yes		4	4	3	3	4	4	4	4	4	4	4	4	4	4	4	5	5	4	4	4	4	4	4	4	20	38	38	96		4	4	4	4	4	4	4	4
94	Female	30	Married	3001-6000	Excellent	Nurse	Nurse practitioner	Postgraduate	1-3years	Formal preparation	No		4	3	4	4	4	3	4	3	6	6	4	6	4	4	4	4	6	4	6	4	6	4	6	4	28	42	37	107		5	4	4	3	5	4	3	4
95	Female	41	Married	6001-9000	Average	Nurse	Nurse–in–charge	Undergraduate	4-6years	Formal preparation	Yes		6	6	6	6	6	6	6	6	6	6	6	6	6	6	6	6	6	6	6	6	6	6	6	6	30	54	60	144		5	5	5	5	5	5	5	5
96	Female	32	Married	3001-6000	Excellent	Responsible group leader	Nurse–in–charge	Undergraduate	4-6years	Formal preparation	No		6	6	6	6	6	6	6	6	6	6	5	5	5	5	5	5	5	5	5	5	5	5	5	5	27	45	58	130		4	4	4	4	4	4	4	4
97	Female	40	Married	3001-6000	Good	Nurse	Nurse–in–charge	Undergraduate	4-6years	Formal preparation	Yes		5	5	5	5	5	5	5	5	6	6	6	6	6	6	6	6	6	6	6	6	6	6	6	6	30	54	52	136		4	4	4	4	4	4	4	4
98	Female	51	Married	6001-9000	Average	Nurse	Nurse–in–charge	Undergraduate	1-3years	Formal preparation	No		4	4	3	3	4	4	4	6	6	4	4	4	6	4	6	6	6	6	4	4	4	4	6	6	24	46	42	112		4	3	4	4	3	3	4	3
99	Female	31	Married	6001-9000	Good	Responsible group leader	Nurse practitioner	Undergraduate	7-10years	Formal preparation	Yes		5	5	5	5	5	5	5	5	5	5	5	5	5	5	5	5	5	5	5	5	5	5	5	5	25	45	50	120		5	5	5	5	5	5	5	5
100	Female	44	Married	>9000	Average	Responsible group leader	Nurse–in–charge	Undergraduate	4-6years	Formal preparation	Yes		6	6	6	4	6	6	6	6	6	6	6	6	4	4	6	6	6	6	4	5	6	6	6	6	30	51	54	135		5	5	5	5	4	4	3	4
101	Female	24	Married	3001-6000	Average	Nurse	Nurse	Junior college	1-3years	Contract	Yes		4	4	4	4	4	4	4	6	6	5	4	4	4	4	6	5	5	6	6	5	5	5	6	6	25	49	42	116		5	5	4	4	4	4	4	4
102	Female	34	Unmarried	>9000	Good	Nurse	Nurse–in–charge	Undergraduate	7-10years	Contract	Yes		6	6	6	6	6	6	6	6	6	6	6	6	6	6	6	6	6	6	5	6	6	6	6	6	30	53	60	143		5	5	5	5	5	5	5	5
103	Female	43	Married	>9000	Average	Nurse	Nurse–in–charge	Undergraduate	1-3years	Formal preparation	Yes		4	3	4	4	4	4	4	4	5	4	4	4	4	3	6	6	5	6	5	5	5	5	5	5	22	48	38	108		4	4	4	4	4	4	3	4
104	Female	35	Married	3001-6000	Good	Nurse	Nurse practitioner	Undergraduate	1-3years	Contract	No		5	5	5	5	6	5	5	5	5	5	5	5	5	5	5	5	5	5	5	5	5	5	5	5	25	45	51	121		4	4	4	4	4	4	4	4
105	Female	39	Married	>9000	Good	Nurse	Nurse–in–charge	Undergraduate	1-3years	Formal preparation	No		4	4	4	4	4	4	4	4	4	4	4	4	4	4	4	4	4	4	4	4	4	4	4	4	20	36	40	96		3	3	3	3	3	3	3	3
106	Female	35	Married	3001-6000	Average	Nurse	Nurse practitioner	Junior college	11-15years	Contract	No		4	4	4	4	4	4	4	4	4	4	4	4	4	4	4	4	4	4	4	4	4	4	4	4	20	36	40	96		3	3	3	3	3	3	3	3
107	Female	36	Married	3001-6000	Average	Responsible group leader	Nurse	Undergraduate	1-3years	Contract	Yes		4	4	4	4	4	4	4	4	4	4	4	4	4	4	4	4	4	4	4	4	4	4	4	4	20	36	40	96		3	3	3	3	3	3	3	3
108	Male	24	Unmarried	6001-9000	Excellent	Nurse	Nurse	Undergraduate	1-3years	Contract	Yes		5	5	5	5	5	5	5	5	5	5	5	5	5	5	5	5	5	5	5	5	5	5	5	5	25	45	50	120		4	4	4	4	4	4	4	4
109	Female	37	Married	3001-6000	Average	Nurse	Nurse	Junior college	1-3years	Contract	No		3	3	3	3	3	3	3	3	5	5	3	3	3	3	3	3	3	3	3	3	3	3	3	3	19	27	30	76		2	2	2	2	2	2	2	2
110	Male	33	Married	>9000	Good	Nurse	Nurse–in–charge	Undergraduate	4-6years	Formal preparation	Yes		4	4	4	4	4	4	4	4	4	4	4	4	4	4	4	4	4	4	4	4	4	4	4	4	20	36	40	96		4	4	4	4	4	4	4	4
111	Female	43	Married	3001-6000	Average	Nurse	Nurse–in–charge	Undergraduate	15years above	Contract	Yes		6	6	6	6	6	6	6	6	6	6	6	6	5	4	6	6	6	6	6	6	5	6	6	6	30	53	57	140		5	5	5	5	5	5	5	5
112	Female	30	Divorce	3001-6000	Good	Nurse	Nurse	Junior college	7-10years	Contract	Yes		6	6	6	6	6	6	6	6	6	6	6	6	6	6	6	6	6	6	6	6	6	6	6	6	30	54	60	144		4	4	4	4	4	4	4	4
113	Female	32	Married	6001-9000	Good	Responsible group leader	Nurse–in–charge	Undergraduate	1-3years	Contract	Yes		4	4	4	5	6	6	6	6	6	4	6	6	6	4	6	6	5	6	6	5	5	5	6	5	28	49	51	128		4	4	4	4	4	4	4	4
114	Female	34	Married	6001-9000	Good	Nurse	Nurse	Junior college	7-10years	Contract	No		5	5	5	5	5	5	5	6	6	6	5	6	5	5	6	6	6	6	5	5	5	5	6	5	29	49	51	129		4	4	4	4	4	4	4	4
115	Female	39	Married	3001-6000	Good	Nurse	Nurse practitioner	Undergraduate	1-3years	Contract	Yes		5	5	5	5	5	5	5	5	5	5	3	4	4	4	6	4	5	5	5	4	4	5	6	4	23	42	48	113		4	4	4	4	4	4	4	4
116	Female	23	Married	3001-6000	Good	Nurse	Nurse–in–charge	Undergraduate	1-3years	Formal preparation	No		6	6	6	6	6	6	6	6	6	6	6	6	6	6	6	6	6	6	6	6	6	6	6	6	30	54	60	144		4	4	4	4	4	4	4	4
117	Female	28	Married	3001-6000	Good	Nurse	Nurse practitioner	Undergraduate	1-3years	Contract	No		6	6	6	4	6	6	6	6	2	6	3	3	6	3	6	4	6	6	6	6	6	6	6	6	20	52	55	127		5	5	5	5	5	5	3	5
118	Female	38	Married	>9000	Excellent	Head nurse	Nurse–in–charge	Undergraduate	4-6years	Formal preparation	Yes		6	6	6	6	6	6	6	6	6	6	6	6	6	6	6	6	6	6	6	6	6	6	6	6	30	54	60	144		5	5	5	5	5	5	5	5
119	Female	42	Divorce	3001-6000	Good	Nurse	Nurse–in–charge	Undergraduate	15years above	Contract	No		6	6	6	6	6	6	6	6	6	6	6	6	6	6	6	6	6	6	6	6	6	6	6	6	30	54	60	144		5	5	5	5	5	5	5	5
120	Female	43	Married	6001-9000	Average	Nurse	Nurse–in–charge	Undergraduate	11-15years	Formal preparation	No		5	5	5	5	5	5	5	6	6	5	5	5	5	5	5	5	5	5	5	5	5	5	5	4	26	44	51	121		5	5	4	5	5	4	4	4
121	Female	24	Unmarried	6001-9000	Good	Nurse	Nurse practitioner	Undergraduate	1-3years	Contract	Yes		4	4	4	4	4	4	4	5	4	4	4	4	4	4	4	4	4	4	4	4	4	4	4	4	20	36	41	97		4	4	4	4	4	4	4	4
122	Female	41	Married	6001-9000	Average	Head nurse	Associate senior nurse	Undergraduate	7-10years	Formal preparation	Yes		3	4	4	4	4	4	6	6	6	6	6	6	6	4	6	6	4	6	6	6	6	6	6	6	30	52	45	127		5	5	3	4	4	5	4	4
123	Female	44	Married	6001-9000	Excellent	Nurse	Nurse practitioner	Undergraduate	11-15years	Formal preparation	Yes		2	3	3	4	4	4	3	3	4	4	4	4	4	4	3	4	3	4	4	4	4	4	4	4	20	34	34	88		3	3	3	3	4	3	4	3
124	Female	30	Married	6001-9000	Average	Nurse	Nurse–in–charge	Undergraduate	1-3years	Contract	Yes		6	6	6	6	6	6	6	6	6	6	6	6	6	6	6	6	6	6	6	6	6	6	6	6	30	54	60	144		5	5	5	5	5	5	5	5
125	Female	34	Married	>9000	Good	Nurse	Nurse–in–charge	Postgraduate	1-3years	Contract	Yes		4	4	4	4	4	4	5	5	6	6	5	5	5	4	6	5	5	6	6	5	6	5	6	6	28	50	43	121		4	5	5	5	5	5	4	5
126	Female	42	Married	6001-9000	Average	Nurse	Nurse practitioner	Undergraduate	11-15years	Contract	Yes		4	4	4	4	4	4	4	4	6	6	6	6	6	6	6	6	4	6	6	6	6	6	6	6	30	52	44	126		4	4	4	4	4	4	4	4
127	Female	32	Married	3001-6000	Average	Nurse	Nurse	Junior college	11-15years	Contract	No		6	6	6	3	1	6	6	6	6	6	6	6	6	6	6	6	6	6	6	6	6	6	6	6	30	54	52	136		5	5	5	5	5	5	5	5
128	Female	39	Married	>9000	Good	Responsible group leader	Associate senior nurse	Undergraduate	4-6years	Contract	Yes		6	6	6	6	5	5	5	5	6	6	6	5	5	4	5	5	4	5	5	5	5	5	5	5	28	44	53	125		5	4	4	4	4	4	4	4
129	Female	37	Married	>9000	Good	Head nurse	Associate senior nurse	Undergraduate	1-3years	Formal preparation	Yes		4	4	4	4	4	4	4	4	6	6	6	6	4	3	6	4	4	4	4	4	4	4	4	4	28	38	39	105		3	4	4	4	4	4	4	4
130	Female	35	Married	3001-6000	Good	Nurse	Nurse–in–charge	Undergraduate	4-6years	Contract	No		4	4	3	4	4	4	4	4	5	5	4	4	4	4	5	5	5	5	5	4	4	4	4	4	22	41	39	102		3	3	3	3	3	4	4	4
131	Female	27	Unmarried	6001-9000	Average	Nurse	Nurse practitioner	Undergraduate	1-3years	Contract	No		3	4	3	4	4	4	4	4	4	4	4	4	4	4	4	4	4	4	4	4	4	4	4	4	20	36	38	94		2	3	3	3	3	3	3	3
132	Female	30	Married	6001-9000	Good	Nurse	Nurse practitioner	Undergraduate	4-6years	Contract	Yes		6	6	6	6	6	6	6	6	6	6	6	6	6	6	6	6	6	6	6	6	6	6	6	6	30	54	60	144		5	5	5	5	5	5	5	5
133	Female	31	Married	6001-9000	Good	Nurse	Nurse–in–charge	Undergraduate	4-6years	Contract	Yes		6	6	6	6	6	6	6	5	6	5	5	5	6	4	6	6	6	6	6	6	5	6	6	6	27	53	57	137		5	5	5	5	5	5	5	5
134	Female	45	Married	>9000	Good	Head nurse	Associate senior nurse	Undergraduate	11-15years	Formal preparation	Yes		6	6	6	6	6	6	6	6	6	6	6	6	6	6	6	6	6	6	6	6	6	6	6	6	30	54	60	144		5	5	5	5	5	5	5	5
135	Female	48	Married	>9000	Average	Nurse	Nurse–in–charge	Undergraduate	7-10years	Contract	No		6	6	6	6	6	6	6	6	6	6	6	6	6	6	6	6	6	6	6	6	6	6	6	6	30	54	60	144		5	5	5	5	5	5	5	5
136	Female	33	Unmarried	6001-9000	Good	Nurse	Nurse–in–charge	Undergraduate	4-6years	Contract	No		6	4	4	4	6	6	4	6	6	6	4	6	4	3	6	6	6	6	5	6	6	6	6	6	28	53	47	128		5	5	5	5	5	5	5	5
137	Female	33	Married	>9000	Poor	Nurse	Nurse–in–charge	Undergraduate	7-10years	Contract	No		4	5	3	2	4	4	4	4	6	4	5	6	4	1	6	6	4	5	6	5	6	5	6	6	27	49	35	111		4	3	4	3	3	3	3	3
138	Female	31	Married	3001-6000	Good	Nurse	Nurse practitioner	Undergraduate	1-3years	Contract	No		6	6	6	4	5	4	4	5	6	6	6	6	5	4	6	6	6	6	6	6	6	6	6	6	30	54	49	133		2	2	2	2	2	2	2	2
139	Female	43	Married	6001-9000	Good	Head nurse	Nurse practitioner	Junior college	11-15years	Formal preparation	Yes		6	6	6	5	5	6	6	6	6	6	6	5	6	6	6	6	6	6	6	6	5	6	6	6	29	53	58	140		5	5	5	5	5	5	5	4
140	Female	32	Divorce	>9000	Good	Nurse	Nurse–in–charge	Undergraduate	1-3years	Contract	No		6	6	6	6	6	6	6	6	6	6	6	6	6	6	6	6	6	6	6	6	6	6	6	6	30	54	60	144		5	5	5	5	5	5	5	5
141	Female	43	Married	3001-6000	Good	Nurse	Associate senior nurse	Undergraduate	1-3years	Formal preparation	No		5	5	5	4	5	5	4	5	6	5	6	6	5	4	6	4	5	6	5	5	5	5	6	6	29	47	47	123		5	5	5	5	5	5	4	4
142	Female	23	Unmarried	6001-9000	Average	Nurse	Nurse	Junior college	1-3years	Contract	Yes		4	4	4	4	4	4	4	4	4	4	4	4	4	4	4	4	4	4	4	4	4	4	4	4	20	36	40	96		4	4	4	4	4	4	4	4
143	Female	44	Unmarried	6001-9000	Average	Nurse	Nurse–in–charge	Junior college	7-10years	Formal preparation	Yes		6	6	5	5	5	5	5	5	6	5	5	5	5	5	6	6	6	6	6	6	6	6	6	5	27	53	52	132		4	4	5	4	4	4	4	4
144	Female	33	Married	6001-9000	Good	Nurse	Nurse–in–charge	Undergraduate	4-6years	Contract	Yes		6	6	6	6	6	6	6	6	6	6	6	6	6	6	6	6	6	6	6	6	6	6	6	6	30	54	60	144		5	5	5	5	5	5	5	5
145	Female	33	Married	3001-6000	Average	Nurse	Nurse–in–charge	Undergraduate	1-3years	Formal preparation	No		4	3	3	3	5	5	4	4	5	6	6	6	5	4	4	5	6	6	5	5	5	4	6	5	29	45	40	114		4	4	4	4	3	3	5	5
146	Female	33	Unmarried	6001-9000	Good	Nurse	Nurse–in–charge	Undergraduate	7-10years	Contract	Yes		5	5	5	5	5	4	4	5	6	4	5	5	5	5	5	5	5	5	5	5	5	5	5	5	25	45	48	118		4	4	4	4	4	4	4	3
147	Female	35	Married	>9000	Average	Head nurse	Nurse–in–charge	Undergraduate	1-3years	Contract	No		6	6	6	6	6	6	6	6	6	6	6	6	6	6	6	6	6	6	6	6	6	6	6	6	30	54	60	144		5	5	5	5	5	5	5	5
148	Female	34	Married	6001-9000	Good	Head nurse	Nurse–in–charge	Undergraduate	1-3years	Formal preparation	Yes		4	4	3	4	4	4	4	5	6	6	6	6	6	3	6	6	6	6	6	5	5	6	6	5	30	51	41	122		2	2	3	3	3	3	3	4
149	Female	40	Married	>9000	Average	Head nurse	Associate senior nurse	Postgraduate	1-3years	Formal preparation	Yes		5	5	4	4	6	6	5	5	6	5	5	5	5	4	6	6	5	6	5	6	6	6	6	6	27	52	49	128		4	3	4	4	4	5	5	4
150	Female	39	Married	6001-9000	Excellent	Nurse	Nurse–in–charge	Undergraduate	1-3years	Contract	Yes		6	6	6	6	6	6	6	6	6	6	6	6	6	6	6	6	6	6	6	6	6	6	6	6	30	54	60	144		5	5	5	5	5	5	5	5
151	Female	44	Married	>9000	Good	Head nurse	Nurse–in–charge	Undergraduate	1-3years	Formal preparation	Yes		6	6	6	4	5	5	5	6	6	6	6	6	6	6	6	6	6	6	6	6	6	6	6	6	30	54	55	139		3	3	3	3	3	3	3	3
152	Female	41	Divorce	>9000	Excellent	Nurse	Nurse–in–charge	Undergraduate	1-3years	Formal preparation	No		6	6	6	6	6	6	6	6	6	6	6	6	6	6	6	6	6	6	6	6	6	6	6	6	30	54	60	144		5	5	5	5	5	5	5	5
153	Female	35	Married	6001-9000	Average	Nurse	Nurse–in–charge	Undergraduate	1-3years	Contract	Yes		4	4	4	4	4	4	4	4	6	6	5	6	5	4	6	6	5	6	6	5	6	6	6	6	29	52	41	122		3	3	3	3	3	3	3	3
154	Female	34	Married	6001-9000	Excellent	Responsible group leader	Nurse–in–charge	Undergraduate	1-3years	Contract	Yes		5	5	6	5	5	5	4	5	6	5	5	5	5	3	6	6	4	5	4	5	4	5	6	4	27	43	48	118		4	4	4	4	4	4	4	4
155	Female	40	Divorce	>9000	Good	Nurse	Associate senior nurse	Undergraduate	4-6years	Formal preparation	Yes		6	6	6	6	6	6	6	6	6	6	6	6	6	6	6	6	6	6	6	6	6	6	6	6	30	54	60	144		5	5	5	5	5	5	5	5
156	Male	38	Married	6001-9000	Average	Head nurse	Nurse–in–charge	Undergraduate	1-3years	Contract	Yes		6	6	6	6	6	6	6	6	6	6	6	6	6	6	6	6	6	6	6	6	6	6	6	6	30	54	60	144		5	5	5	5	5	5	5	5
157	Female	40	Married	6001-9000	Good	Head nurse	Associate senior nurse	Undergraduate	1-3years	Formal preparation	Yes		6	6	5	4	5	5	5	5	6	6	6	6	6	4	6	6	6	6	6	6	6	6	6	6	30	54	51	135		5	5	5	5	5	5	5	5
158	Female	37	Married	6001-9000	Good	Head nurse	Nurse–in–charge	Undergraduate	1-3years	Contract	Yes		6	6	6	6	6	6	6	6	6	6	6	6	6	6	6	6	6	6	6	6	6	6	6	6	30	54	60	144		5	5	5	5	5	5	5	5
159	Female	32	Married	6001-9000	Average	Nurse	Nurse–in–charge	Undergraduate	1-3years	Contract	Yes		6	6	6	6	6	6	6	6	6	6	6	6	6	6	6	6	6	6	6	6	6	6	6	6	30	54	60	144		5	5	5	5	5	5	5	5
160	Female	36	Married	6001-9000	Excellent	Head nurse	Nurse–in–charge	Postgraduate	1-3years	Formal preparation	Yes		6	6	6	4	6	5	6	6	6	6	6	6	6	6	6	6	6	6	6	6	5	6	6	6	30	53	57	140		5	5	5	5	5	4	4	4
161	Female	47	Married	6001-9000	Average	Head nurse	Associate senior nurse	Undergraduate	4-6years	Formal preparation	No		4	4	4	4	4	6	4	6	6	4	4	4	4	4	6	6	6	6	6	6	6	6	6	6	24	54	44	122		5	5	4	4	4	4	4	4
162	Female	30	Unmarried	>9000	Good	Nurse	Nurse–in–charge	Undergraduate	1-3years	Contract	Yes		5	5	5	5	5	5	5	5	5	5	5	5	5	5	5	5	5	5	5	5	5	5	5	5	25	45	50	120		5	5	5	5	5	5	5	5
163	Female	29	Married	6001-9000	Average	Nurse	Nurse practitioner	Undergraduate	1-3years	Contract	Yes		6	5	5	5	6	6	5	5	6	6	6	6	6	4	6	6	6	6	6	6	6	6	6	6	30	54	53	137		5	5	5	5	5	5	5	5
164	Female	45	Married	>9000	Good	Head nurse	Associate senior nurse	Undergraduate	1-3years	Formal preparation	Yes		6	6	6	6	6	6	6	6	6	5	6	6	6	4	6	6	5	6	6	6	5	6	6	5	29	51	58	138		5	5	5	4	4	4	5	5
165	Female	33	Married	6001-9000	Good	Nurse	Nurse–in–charge	Undergraduate	11-15years	Contract	Yes		5	5	5	3	4	4	4	5	6	6	6	6	5	4	6	6	5	6	4	6	5	5	6	6	30	49	44	123		4	3	4	5	4	4	3	3
166	Female	42	Married	6001-9000	Average	Responsible group leader	Nurse–in–charge	Undergraduate	1-3years	Formal preparation	No		5	5	5	5	5	5	5	5	6	5	5	5	5	5	5	5	5	5	5	5	5	5	5	5	26	45	50	121		4	4	4	4	4	4	4	4
167	Female	21	Unmarried	3001-6000	Average	Nurse	Nurse	Junior college	1-3years	Contract	Yes		4	4	4	4	4	4	4	4	4	4	4	4	4	4	4	4	4	4	4	4	4	4	4	4	20	36	40	96		4	4	4	4	4	4	4	4
168	Female	45	Married	>9000	Average	Head nurse	Associate senior nurse	Undergraduate	1-3years	Formal preparation	No		4	4	4	4	4	5	5	5	5	5	5	5	5	4	6	5	4	6	6	5	4	5	6	5	26	46	44	116		4	4	4	4	5	5	4	4
169	Female	46	Married	>9000	Good	Head nurse	Associate senior nurse	Undergraduate	1-3years	Formal preparation	Yes		6	6	6	6	6	6	6	6	6	6	6	6	6	3	6	6	6	6	5	6	6	6	6	6	30	53	57	140		5	5	5	5	5	5	5	5
170	Female	42	Married	>9000	Good	Head nurse	Nurse–in–charge	Undergraduate	1-3years	Contract	Yes		3	4	3	3	4	4	4	5	6	5	5	5	5	5	5	5	5	6	5	5	5	5	5	5	26	46	40	112		4	4	4	4	4	4	4	4
171	Female	46	Married	6001-9000	Good	Head nurse	Associate senior nurse	Undergraduate	4-6years	Formal preparation	Yes		6	6	6	6	6	6	6	6	6	6	6	6	6	6	6	6	4	6	6	6	6	6	6	6	30	52	60	142		5	5	5	5	5	5	5	5
172	Female	31	Married	6001-9000	Average	Nurse	Nurse–in–charge	Undergraduate	7-10years	Contract	No		3	3	3	3	3	3	3	3	3	3	3	3	3	3	3	3	4	4	4	4	4	4	4	4	16	34	30	80		3	3	3	3	3	3	3	3
173	Female	32	Married	6001-9000	Average	Nurse	Nurse–in–charge	Undergraduate	1-3years	Contract	No		3	3	3	3	3	3	3	3	3	3	3	3	3	3	3	3	3	3	3	3	3	3	3	3	15	27	30	72		2	2	2	2	2	2	2	2
174	Female	46	Married	>9000	Average	Responsible group leader	Nurse–in–charge	Undergraduate	1-3years	Formal preparation	Yes		6	6	6	3	4	4	4	4	6	4	4	4	4	4	4	4	4	4	4	4	4	4	4	4	22	36	45	103		4	4	4	4	4	4	4	4
175	Female	37	Divorce	6001-9000	Good	Responsible group leader	Nurse–in–charge	Undergraduate	11-15years	Contract	No		6	6	6	6	6	6	6	6	6	6	6	6	6	6	6	6	6	6	6	6	6	6	6	6	30	54	60	144		5	5	5	5	5	5	5	5
176	Female	46	Married	>9000	Good	Responsible group leader	Associate senior nurse	Undergraduate	7-10years	Formal preparation	Yes		6	6	6	5	6	5	6	6	6	6	6	6	5	4	6	6	6	6	6	6	6	6	6	6	30	54	55	139		4	4	4	4	4	4	4	4
177	Female	39	Married	3001-6000	Average	Nurse	Nurse–in–charge	Undergraduate	7-10years	Formal preparation	Yes		6	6	6	6	6	6	6	6	6	6	6	6	6	6	6	6	6	6	5	6	5	5	6	5	30	50	60	140		4	4	4	4	4	4	4	4
178	Female	42	Married	3001-6000	Good	Nurse	Nurse–in–charge	Undergraduate	4-6years	Formal preparation	Yes		5	4	4	4	5	5	5	5	6	3	6	5	6	5	6	6	6	6	6	6	5	6	6	5	26	52	48	126		4	4	4	4	4	4	5	4
179	Female	34	Married	3001-6000	Average	Nurse	Nurse practitioner	Junior college	11-15years	Formal preparation	No		4	3	3	3	4	4	4	4	6	6	5	5	6	4	6	4	3	4	4	5	4	4	6	4	28	38	39	105		3	3	3	4	3	3	3	3
180	Female	27	Married	3001-6000	Poor	Nurse	Nurse practitioner	Undergraduate	4-6years	Contract	Yes		6	6	6	6	6	6	6	6	6	6	6	6	6	6	6	6	6	6	6	6	6	6	6	6	30	54	60	144		5	5	5	5	5	5	5	5
181	Female	36	Divorce	6001-9000	Good	Nurse	Nurse–in–charge	Undergraduate	4-6years	Contract	Yes		6	5	5	6	4	5	6	6	6	4	5	5	5	4	6	6	6	6	5	6	6	5	6	5	26	51	52	129		4	4	5	4	4	5	4	4
182	Female	32	Married	3001-6000	Average	Nurse	Nurse–in–charge	Undergraduate	1-3years	Contract	Yes		4	4	4	4	4	4	4	4	6	5	6	6	6	6	6	6	6	6	6	6	6	6	6	6	29	54	44	127		5	5	5	5	5	5	5	5
183	Female	31	Married	3001-6000	Average	Nurse	Nurse practitioner	Undergraduate	4-6years	Contract	Yes		6	6	6	6	6	6	6	6	6	6	6	6	6	6	6	6	6	6	6	6	6	6	6	6	30	54	60	144		5	5	5	5	5	5	5	5
184	Female	39	Married	3001-6000	Average	Nurse	Nurse–in–charge	Undergraduate	11-15years	Formal preparation	Yes		6	6	6	6	6	6	6	6	6	6	6	6	6	6	6	6	6	6	6	1	6	6	6	6	30	49	60	139		5	5	5	5	5	5	5	5
185	Female	25	Unmarried	3001-6000	Excellent	Nurse	Nurse	Undergraduate	1-3years	Contract	Yes		5	5	5	5	5	5	5	5	5	5	4	4	5	4	6	6	5	6	5	5	6	6	6	5	24	50	49	123		4	4	4	4	4	4	4	4
186	Female	34	Married	≤3000	Excellent	Nurse	Nurse practitioner	Undergraduate	7-10years	Formal preparation	Yes		6	6	6	6	6	6	6	6	6	6	6	6	6	6	6	6	6	6	6	6	6	6	6	6	30	54	60	144		5	5	5	5	5	5	5	5
187	Female	34	Married	6001-9000	Average	Nurse	Nurse–in–charge	Undergraduate	7-10years	Formal preparation	Yes		4	4	4	4	4	4	4	4	6	4	4	4	4	3	6	6	5	6	4	6	4	4	6	5	24	46	39	109		3	3	3	3	3	3	3	3
188	Female	29	Unmarried	3001-6000	Good	Nurse	Nurse practitioner	Undergraduate	1-3years	Formal preparation	Yes		4	4	4	4	4	4	4	4	5	5	4	4	4	4	5	5	5	5	5	5	5	5	5	5	23	45	40	108		3	3	3	3	3	3	3	3
189	Female	48	Married	3001-6000	Excellent	Nurse	Associate senior nurse	Undergraduate	1-3years	Formal preparation	No		5	6	6	6	6	6	6	6	6	6	6	6	6	6	6	6	6	6	6	6	6	6	6	6	30	54	59	143		5	5	5	5	5	5	5	5
190	Female	26	Unmarried	6001-9000	Good	Nurse	Nurse practitioner	Undergraduate	4-6years	Contract	Yes		6	6	6	6	6	6	6	6	6	6	6	6	6	6	6	6	6	6	6	6	6	6	6	6	30	54	60	144		5	5	5	5	5	5	5	5
191	Female	26	Unmarried	6001-9000	Average	Nurse	Nurse practitioner	Undergraduate	1-3years	Contract	No		5	5	4	4	4	4	4	4	4	4	4	4	4	4	4	4	4	4	4	4	4	4	4	4	20	36	42	98		3	3	3	3	3	3	3	3
192	Female	36	Married	6001-9000	Average	Nurse	Nurse–in–charge	Undergraduate	4-6years	Contract	No		5	5	5	5	5	5	5	5	6	5	5	5	6	6	6	6	6	6	6	6	6	6	6	6	27	54	52	133		5	5	5	5	5	4	4	5
193	Female	25	Unmarried	6001-9000	Average	Nurse	Nurse practitioner	Undergraduate	1-3years	Contract	Yes		5	5	5	3	6	6	5	5	6	6	6	6	5	3	6	5	6	6	6	6	6	6	6	6	30	53	48	131		4	5	5	5	4	3	3	4
194	Female	23	Unmarried	6001-9000	Average	Nurse	Nurse	Undergraduate	1-3years	Contract	No		5	5	5	5	5	5	5	5	6	6	6	6	6	6	6	6	6	6	6	6	5	6	6	6	30	53	52	135		5	4	5	4	4	4	5	5
195	Female	25	Unmarried	6001-9000	Good	Nurse	Nurse practitioner	Undergraduate	1-3years	Contract	No		6	6	6	6	6	6	6	6	6	6	6	6	6	6	6	6	6	6	6	6	6	6	6	6	30	54	60	144		5	5	5	5	5	5	5	5
196	Female	24	Unmarried	3001-6000	Average	Nurse	Nurse	Undergraduate	1-3years	Contract	Yes		6	6	6	3	6	6	6	6	6	6	6	6	6	6	6	6	6	6	6	6	6	6	6	6	30	54	57	141		5	5	5	5	5	5	5	5
197	Female	24	Unmarried	3001-6000	Good	Nurse	Nurse	Undergraduate	1-3years	Contract	No		5	5	5	5	5	5	5	5	5	5	5	5	5	5	5	5	5	5	5	5	5	5	5	5	25	45	50	120		4	4	4	4	4	4	4	4
198	Female	48	Married	>9000	Average	Head nurse	Associate senior nurse	Undergraduate	1-3years	Formal preparation	Yes		5	5	5	4	5	5	5	6	6	6	6	5	6	4	6	5	6	6	6	6	6	6	6	6	29	53	50	132		5	5	4	4	4	4	4	4
199	Female	48	Married	>9000	Average	Responsible group leader	Nurse–in–charge	Undergraduate	1-3years	Contract	Yes		6	6	6	6	6	6	6	6	6	6	6	6	6	6	6	6	6	6	6	6	6	6	6	6	30	54	60	144		5	5	5	5	4	5	4	4
200	Female	41	Divorce	6001-9000	Good	Responsible group leader	Nurse–in–charge	Undergraduate	4-6years	Formal preparation	Yes		6	5	5	5	5	5	6	6	6	5	6	5	5	5	6	6	6	6	6	6	6	6	6	6	28	54	53	135		5	5	4	4	4	4	4	4
201	Female	41	Divorce	>9000	Poor	Nurse	Nurse–in–charge	Undergraduate	15years above	Formal preparation	Yes		5	5	5	5	5	5	5	6	6	4	5	6	4	4	6	6	5	6	4	5	4	5	6	5	27	46	49	122		4	4	4	4	4	4	4	4
202	Female	43	Married	>9000	Average	Responsible group leader	Associate senior nurse	Undergraduate	11-15years	Formal preparation	Yes		5	5	5	4	5	5	5	5	6	5	4	5	4	4	5	5	4	5	4	5	5	5	5	5	25	43	47	115		4	4	4	4	4	4	4	4
203	Female	25	Unmarried	3001-6000	Good	Nurse	Nurse practitioner	Undergraduate	1-3years	Contract	Yes		6	6	5	5	6	5	5	6	6	6	6	6	5	5	6	6	6	6	6	6	6	6	6	6	30	54	54	138		4	4	4	4	4	4	4	4
204	Female	27	Unmarried	>9000	Excellent	Nurse	Nurse practitioner	Undergraduate	4-6years	Contract	Yes		5	5	5	5	6	5	6	6	6	6	6	6	6	6	6	6	6	6	6	6	6	6	6	6	30	54	55	139		4	4	4	4	4	4	4	4
205	Female	39	Married	>9000	Good	Nurse	Nurse practitioner	Junior college	1-3years	Formal preparation	Yes		4	4	3	4	4	4	6	5	6	5	6	6	5	4	6	6	5	6	5	5	6	5	6	5	29	49	43	121		4	4	4	4	4	4	5	4
206	Female	40	Married	6001-9000	Good	Head nurse	Nurse–in–charge	Undergraduate	1-3years	Contract	Yes		6	6	6	6	6	6	6	6	6	6	6	6	6	6	6	6	6	6	6	6	6	6	6	6	30	54	60	144		4	4	5	5	5	5	5	5
207	Female	25	Unmarried	6001-9000	Average	Nurse	Nurse	Undergraduate	1-3years	Contract	Yes		4	4	4	4	4	4	4	4	4	4	4	4	4	3	6	6	5	5	4	4	5	4	5	4	21	43	39	103		3	3	3	3	3	3	3	3
208	Female	23	Unmarried	3001-6000	Good	Nurse	Nurse	Junior college	1-3years	Contract	Yes		6	6	6	4	5	6	6	6	6	6	6	6	6	6	6	6	6	6	6	6	6	6	6	6	30	54	57	141		4	4	4	4	4	4	4	4
209	Female	35	Married	6001-9000	Good	Head nurse	Nurse–in–charge	Junior college	11-15years	Contract	Yes		5	5	5	5	5	5	5	5	6	5	5	6	5	5	5	5	5	6	5	5	5	5	5	5	27	46	50	123		4	4	4	4	4	4	4	4
210	Female	21	Unmarried	3001-6000	Average	Nurse	Nurse	Junior college	1-3years	Contract	Yes		4	3	3	3	4	4	4	4	6	4	3	3	4	4	6	4	4	4	3	4	4	4	4	4	20	37	37	94		3	3	3	3	3	3	3	3
211	Female	29	Married	6001-9000	Excellent	Nurse	Nurse	Junior college	11-15years	Contract	Yes		6	6	6	6	6	6	6	6	6	6	6	6	6	6	6	6	6	6	6	6	6	6	6	6	30	54	60	144		5	5	5	5	5	5	5	5
212	Female	39	Married	>9000	Excellent	Responsible group leader	Nurse–in–charge	Postgraduate	15years above	Contract	Yes		3	6	3	3	4	3	3	6	6	6	6	6	5	2	6	6	6	6	3	6	6	6	6	6	30	51	38	119		2	2	1	3	3	2	4	4
213	Female	41	Married	3001-6000	Excellent	Head nurse	Nurse–in–charge	Undergraduate	1-3years	Formal preparation	Yes		6	6	6	6	6	6	6	6	6	6	4	5	6	4	6	6	4	4	4	4	4	6	3	4	24	42	58	124		5	5	5	5	4	4	4	4
214	Female	38	Married	6001-9000	Excellent	Head nurse	Nurse practitioner	Undergraduate	4-6years	Contract	Yes		3	4	4	3	4	4	4	4	4	4	4	4	4	4	4	4	4	4	4	4	4	4	4	4	20	36	38	94		3	3	3	3	3	3	3	3
215	Female	25	Unmarried	6001-9000	Good	Nurse	Nurse	Undergraduate	4-6years	Contract	No		5	5	5	5	5	5	5	5	5	5	5	5	5	5	6	6	6	6	5	5	5	5	5	5	25	49	50	124		4	4	4	4	4	4	4	4
216	Female	24	Unmarried	3001-6000	Good	Nurse	Nurse practitioner	Undergraduate	1-3years	Contract	Yes		5	5	5	5	5	4	4	5	6	5	4	4	4	4	4	4	4	4	4	5	5	5	5	4	24	39	46	109		3	3	3	4	4	4	3	4
217	Female	26	Unmarried	≤3000	Excellent	Nurse	Nurse practitioner	Undergraduate	4-6years	Contract	Yes		6	6	6	6	6	6	6	6	6	6	6	6	6	6	6	6	6	6	6	6	6	6	6	6	30	54	60	144		5	5	5	5	5	5	5	5
218	Female	23	Unmarried	3001-6000	Average	Nurse	Nurse	Junior college	1-3years	Contract	No		5	5	5	5	5	5	5	5	5	5	5	5	5	5	5	5	5	5	5	5	5	5	5	5	25	45	50	120		2	3	3	3	3	3	3	3
219	Female	37	Married	6001-9000	Good	Head nurse	Nurse–in–charge	Undergraduate	4-6years	Contract	Yes		4	4	4	4	5	4	4	4	4	4	4	4	4	4	4	4	4	4	4	4	4	4	4	4	20	36	41	97		4	4	4	4	4	4	4	4
220	Female	27	Married	6001-9000	Average	Nurse	Nurse	Undergraduate	1-3years	Contract	Yes		6	6	6	6	6	6	6	6	6	5	6	6	6	5	6	6	6	6	6	6	6	6	6	6	29	54	59	142		5	5	3	4	4	4	5	4
221	Female	32	Married	3001-6000	Excellent	Nurse	Nurse practitioner	Undergraduate	4-6years	Contract	No		6	6	6	6	6	6	6	6	6	6	6	6	6	6	6	6	6	6	6	6	6	6	6	6	30	54	60	144		5	5	5	5	5	5	5	5
222	Female	24	Married	>9000	Good	Nurse	Nurse practitioner	Undergraduate	1-3years	Contract	No		5	5	5	4	5	5	5	5	5	5	5	5	5	5	5	6	4	6	5	6	6	6	6	6	26	50	49	125		4	4	4	4	4	4	3	4
223	Female	24	Unmarried	≤3000	Good	Nurse	Nurse	Junior college	1-3years	Contract	Yes		5	5	5	5	5	5	5	5	5	5	5	5	5	5	5	5	5	5	5	5	5	5	5	5	25	45	50	120		4	4	4	4	4	4	4	4
224	Female	23	Unmarried	3001-6000	Excellent	Nurse	Nurse	Undergraduate	1-3years	Contract	No		5	5	5	5	5	5	5	5	5	5	5	5	5	5	6	5	5	5	5	5	5	5	5	5	25	46	50	121		5	5	5	5	5	5	5	5
225	Female	25	Unmarried	3001-6000	Excellent	Nurse	Nurse	Undergraduate	1-3years	Contract	Yes		4	4	4	4	4	4	4	4	4	4	4	4	4	4	4	4	4	4	4	4	4	4	4	4	20	36	40	96		3	3	3	3	3	3	3	3
226	Female	26	Unmarried	6001-9000	Good	Nurse	Nurse practitioner	Undergraduate	1-3years	Contract	Yes		5	5	5	5	5	5	5	5	5	5	5	5	5	5	5	5	5	5	5	5	5	5	5	5	25	45	50	120		4	4	4	4	4	4	4	4
227	Female	36	Unmarried	>9000	Good	Responsible group leader	Nurse–in–charge	Undergraduate	7-10years	Contract	Yes		5	5	5	4	5	5	4	5	6	5	5	5	4	4	5	5	4	4	3	4	5	5	5	5	26	40	46	112		4	4	4	4	4	4	4	4
228	Female	35	Married	>9000	Good	Nurse	Nurse–in–charge	Postgraduate	7-10years	Contract	Yes		6	6	6	6	6	6	6	6	6	6	6	6	6	6	6	6	6	6	6	6	5	6	6	6	30	53	60	143		5	5	5	5	5	5	5	5
229	Female	32	Married	>9000	Average	Head nurse	Nurse–in–charge	Postgraduate	1-3years	Contract	Yes		6	6	4	3	3	6	4	4	4	3	4	4	4	4	4	4	4	4	4	4	4	4	4	4	19	36	44	99		3	3	3	3	3	3	3	3
230	Female	53	Divorce	>9000	Average	Responsible group leader	Associate senior nurse	Undergraduate	1-3years	Formal preparation	Yes		4	4	4	4	4	4	4	4	6	5	6	6	5	5	6	6	6	6	6	6	5	5	5	5	28	51	42	121		4	4	4	4	4	4	4	4
231	Female	42	Married	>9000	Average	Nurse	Nurse–in–charge	Undergraduate	15years above	Contract	Yes		5	5	5	5	4	4	4	4	5	5	5	5	5	5	5	5	5	5	5	5	5	5	5	5	25	45	46	116		4	4	4	4	4	4	4	4
232	Female	34	Married	6001-9000	Excellent	Nurse	Nurse–in–charge	Postgraduate	7-10years	Formal preparation	Yes		6	6	6	6	6	6	6	6	6	6	6	6	6	6	6	6	6	6	6	6	6	6	6	6	30	54	60	144		5	5	5	5	5	5	5	5
233	Female	40	Married	>9000	Excellent	Nurse	Nurse–in–charge	Undergraduate	15years above	Contract	Yes		6	6	6	5	6	6	6	6	6	6	5	6	6	6	6	6	6	6	6	6	6	6	6	6	29	54	59	142		5	5	5	5	5	5	5	5
234	Female	40	Married	>9000	Good	Head nurse	Associate senior nurse	Undergraduate	7-10years	Formal preparation	Yes		5	6	6	5	5	5	5	5	6	5	5	5	4	5	6	6	6	6	5	5	5	6	6	6	27	51	51	129		5	5	5	5	5	5	4	5
235	Female	36	Married	>9000	Good	Nurse	Nurse practitioner	Undergraduate	1-3years	Contract	Yes		6	6	6	6	6	6	6	6	6	6	6	6	6	6	6	6	6	6	6	6	6	6	6	6	30	54	60	144		5	5	5	5	4	5	5	5
236	Female	21	Unmarried	≤3000	Excellent	Nurse	Nurse	Junior college	1-3years	Contract	Yes		6	6	6	6	6	6	6	6	6	6	6	6	6	6	6	6	6	6	6	6	6	6	6	6	30	54	60	144		5	5	5	5	5	5	5	5
237	Female	36	Married	3001-6000	Average	Nurse	Nurse–in–charge	Undergraduate	15years above	Contract	Yes		6	6	6	6	6	6	6	6	6	6	6	6	6	6	6	6	6	6	6	6	6	6	6	6	30	54	60	144		5	5	5	5	5	5	5	5
238	Female	31	Unmarried	6001-9000	Average	Nurse	Nurse practitioner	Undergraduate	4-6years	Contract	Yes		3	3	3	3	5	5	5	5	6	4	6	6	3	3	6	6	4	6	5	5	6	6	6	6	28	50	38	116		5	5	5	5	5	5	5	5
239	Female	22	Unmarried	≤3000	Excellent	Nurse	Nurse	Junior college	1-3years	Contract	Yes		6	6	6	6	6	6	6	6	6	6	6	6	6	6	6	6	6	6	6	6	6	6	6	6	30	54	60	144		5	5	5	5	5	5	5	5
240	Female	30	Unmarried	3001-6000	Good	Nurse	Nurse practitioner	Undergraduate	1-3years	Contract	No		6	6	6	5	6	6	6	6	6	6	6	6	6	6	6	6	6	6	6	6	6	6	6	6	30	54	59	143		5	5	5	5	5	5	5	5
241	Female	45	Married	>9000	Good	Head nurse	Associate senior nurse	Undergraduate	7-10years	Formal preparation	Yes		6	6	6	6	6	6	6	6	6	6	6	6	6	6	6	6	6	6	6	6	6	6	6	6	30	54	60	144		4	4	4	4	4	4	4	4
242	Female	27	Unmarried	3001-6000	Excellent	Nurse	Nurse practitioner	Junior college	1-3years	Contract	No		6	6	6	6	6	6	6	6	6	6	6	6	6	6	6	6	6	6	6	6	6	6	6	6	30	54	60	144		5	5	5	5	5	5	5	5
243	Female	24	Married	3001-6000	Good	Nurse	Nurse practitioner	Undergraduate	1-3years	Contract	Yes		6	6	6	6	6	6	6	6	6	6	6	6	6	6	6	6	6	6	6	6	6	6	6	6	30	54	60	144		5	5	5	5	5	5	5	5
244	Female	33	Married	3001-6000	Excellent	Responsible group leader	Nurse–in–charge	Undergraduate	4-6years	Formal preparation	Yes		6	6	6	6	6	6	6	6	6	6	6	6	6	6	6	6	6	6	6	6	6	6	6	6	30	54	60	144		5	5	5	5	5	5	5	5
245	Female	32	Married	3001-6000	Good	Nurse	Nurse practitioner	Undergraduate	4-6years	Contract	Yes		5	5	5	5	5	5	5	5	5	5	5	5	5	5	5	5	5	5	5	5	5	5	5	5	25	45	50	120		4	4	4	4	4	4	4	4
246	Female	28	Married	≤3000	Average	Nurse	Nurse practitioner	Undergraduate	1-3years	Contract	Yes		6	6	5	5	5	5	5	5	5	5	5	5	5	5	5	5	5	5	5	5	5	5	5	5	25	45	52	122		4	4	4	4	4	4	4	4
247	Female	24	Unmarried	3001-6000	Good	Nurse	Nurse	Junior college	1-3years	Contract	Yes		6	6	6	6	6	6	6	6	6	6	6	6	6	6	6	6	6	6	6	6	6	6	6	6	30	54	60	144		5	5	5	5	5	5	5	5
248	Female	26	Married	3001-6000	Good	Nurse	Nurse	Undergraduate	1-3years	Contract	Yes		6	6	6	6	6	6	6	6	6	6	6	6	6	6	6	6	6	6	6	6	6	6	6	6	30	54	60	144		5	5	5	5	5	5	5	5
249	Female	23	Unmarried	3001-6000	Good	Nurse	Nurse	Junior college	1-3years	Contract	No		5	5	4	4	5	6	6	6	6	6	5	6	6	5	6	6	6	6	5	6	6	6	6	6	29	53	52	134		5	5	5	5	5	5	5	5
250	Female	24	Unmarried	3001-6000	Good	Nurse	Nurse practitioner	Junior college	1-3years	Contract	No		6	6	6	6	6	6	6	6	6	6	6	6	6	6	6	6	6	6	6	6	6	6	6	6	30	54	60	144		5	5	5	5	5	5	5	5
251	Female	32	Unmarried	6001-9000	Average	Nurse	Nurse–in–charge	Undergraduate	1-3years	Formal preparation	Yes		6	5	5	5	5	6	5	5	5	5	5	5	5	5	5	6	6	6	6	6	6	6	6	6	26	53	52	131		5	5	5	5	5	5	5	5
252	Female	21	Unmarried	6001-9000	Excellent	Nurse	Nurse	Junior college	1-3years	Contract	No		4	4	4	4	4	4	4	4	4	4	4	4	4	4	4	4	4	4	4	4	4	4	4	4	20	36	40	96		4	4	4	4	4	4	4	4
253	Female	25	Married	3001-6000	Good	Nurse	Nurse practitioner	Undergraduate	1-3years	Formal preparation	Yes		5	5	5	5	5	5	5	5	5	5	5	5	5	5	5	5	5	5	5	5	5	5	5	5	25	45	50	120		4	4	4	4	4	4	4	4
254	Female	30	Unmarried	6001-9000	Excellent	Nurse	Nurse–in–charge	Undergraduate	4-6years	Contract	Yes		6	6	6	6	6	6	6	6	6	6	6	6	6	6	6	6	6	6	6	6	6	6	6	6	30	54	60	144		5	5	5	5	5	5	5	5
255	Female	21	Unmarried	≤3000	Excellent	Nurse	Nurse	Junior college	1-3years	Contract	No		6	6	6	6	6	6	6	6	6	6	6	6	6	6	6	6	6	6	6	6	6	6	6	6	30	54	60	144		5	5	5	5	5	5	5	5
256	Female	20	Unmarried	≤3000	Excellent	Nurse	Nurse	Junior college	1-3years	Contract	No		6	6	6	6	6	6	6	6	6	6	6	6	6	6	6	6	6	6	6	6	6	6	6	6	30	54	60	144		5	5	5	5	5	5	5	5
257	Female	36	Married	6001-9000	Excellent	Head nurse	Nurse–in–charge	Undergraduate	11-15years	Formal preparation	Yes		6	6	5	5	5	5	5	5	5	5	5	5	5	5	5	5	5	5	5	5	5	5	5	5	25	45	52	122		4	4	4	4	4	4	4	4
258	Female	36	Married	6001-9000	Good	Head nurse	Nurse–in–charge	Undergraduate	4-6years	Formal preparation	Yes		6	5	6	5	6	5	6	6	6	6	6	6	6	5	6	6	6	6	5	6	6	6	6	6	30	53	56	139		4	5	4	4	5	5	5	5
259	Female	31	Married	6001-9000	Good	Responsible group leader	Nurse–in–charge	Undergraduate	1-3years	Formal preparation	Yes		6	6	6	6	6	6	6	6	6	6	6	6	6	5	6	6	6	6	6	6	6	6	6	6	30	54	59	143		5	5	5	5	5	5	5	5
260	Female	31	Married	3001-6000	Average	Nurse	Nurse–in–charge	Undergraduate	1-3years	Contract	Yes		4	4	4	4	4	4	4	4	4	5	4	5	5	4	5	5	5	5	5	5	5	5	5	5	23	45	41	109		4	4	4	4	4	4	4	4
261	Female	37	Married	3001-6000	Good	Responsible group leader	Nurse–in–charge	Undergraduate	1-3years	Contract	Yes		6	6	6	6	6	6	6	6	6	6	6	6	6	6	6	6	6	6	6	6	6	6	6	6	30	54	60	144		5	5	5	5	5	5	5	5
262	Female	36	Married	6001-9000	Good	Head nurse	Associate senior nurse	Undergraduate	4-6years	Contract	Yes		5	6	6	4	6	6	6	6	6	6	6	6	6	6	6	6	6	6	6	6	5	6	6	6	30	53	57	140		5	5	5	5	5	5	5	5
263	Female	34	Married	>9000	Excellent	Nurse	Nurse–in–charge	Undergraduate	1-3years	Contract	Yes		4	4	3	4	4	4	4	5	6	4	4	4	3	3	6	6	4	6	4	6	4	4	6	4	24	44	38	106		3	4	3	2	3	2	3	2
264	Female	38	Married	>9000	Excellent	Head nurse	Associate senior nurse	Undergraduate	4-6years	Formal preparation	Yes		6	6	6	6	6	6	6	6	6	6	6	6	6	5	6	6	6	6	6	6	6	6	6	6	30	54	59	143		5	5	5	5	4	4	5	5
265	Female	34	Married	6001-9000	Excellent	Responsible group leader	Nurse–in–charge	Undergraduate	4-6years	Contract	Yes		6	6	6	6	6	6	6	6	6	6	6	6	6	6	6	6	6	6	6	6	6	6	6	6	30	54	60	144		5	5	5	5	5	5	5	5
266	Female	40	Married	>9000	Good	Head nurse	Associate senior nurse	Undergraduate	1-3years	Formal preparation	Yes		6	5	6	6	6	6	6	6	6	6	6	6	6	6	6	6	6	6	6	6	6	6	6	6	30	54	59	143		5	5	5	5	5	5	5	5
267	Female	46	Married	>9000	Good	Responsible group leader	Associate senior nurse	Undergraduate	1-3years	Formal preparation	Yes		4	3	3	3	4	4	4	4	6	4	4	4	4	3	4	4	4	4	3	4	4	4	4	4	22	35	36	93		4	4	4	4	4	4	4	3
268	Female	22	Unmarried	≤3000	Average	Nurse	Nurse	Undergraduate	1-3years	Contract	Yes		6	6	6	5	6	6	6	6	6	5	5	5	6	4	6	6	6	6	6	5	6	6	6	6	27	53	57	137		5	5	5	5	5	5	4	4
269	Female	28	Unmarried	6001-9000	Good	Nurse	Nurse practitioner	Undergraduate	1-3years	Contract	Yes		4	4	4	4	4	4	4	4	4	4	4	4	4	4	4	4	4	4	4	4	4	4	4	4	20	36	40	96		4	4	4	4	4	4	4	4
270	Female	37	Married	>9000	Excellent	Head nurse	Associate senior nurse	Undergraduate	4-6years	Formal preparation	Yes		6	6	6	6	6	6	6	6	6	6	6	6	6	6	6	6	6	6	6	6	6	6	6	6	30	54	60	144		5	5	5	5	5	5	5	5
271	Female	33	Married	6001-9000	Good	Head nurse	Nurse–in–charge	Undergraduate	1-3years	Contract	Yes		6	6	6	6	6	6	6	6	6	6	6	6	6	6	6	6	6	6	6	6	6	6	6	6	30	54	60	144		5	5	5	5	5	5	5	5
272	Female	45	Married	>9000	Average	Head nurse	Associate senior nurse	Undergraduate	1-3years	Formal preparation	Yes		4	4	5	4	4	6	5	6	6	4	5	5	3	3	6	6	4	4	5	6	5	6	6	4	26	46	44	116		4	4	4	4	4	4	4	4
273	Female	24	Married	>9000	Good	Responsible group leader	Nurse practitioner	Undergraduate	7-10years	Contract	Yes		6	6	6	6	6	6	6	6	6	6	6	6	6	6	6	6	6	6	6	6	6	6	6	6	30	54	60	144		5	5	4	4	4	5	4	5
274	Female	35	Married	6001-9000	Good	Responsible group leader	Nurse–in–charge	Undergraduate	7-10years	Personnel agency	Yes		6	6	6	6	6	6	6	6	6	6	6	6	6	6	6	6	6	6	6	6	6	6	6	6	30	54	60	144		5	5	5	5	5	5	5	5
275	Female	31	Married	6001-9000	Good	Responsible group leader	Nurse–in–charge	Undergraduate	7-10years	Contract	Yes		4	5	6	5	6	5	4	6	6	6	6	6	6	3	6	6	6	6	6	5	6	6	6	6	30	53	50	133		4	4	4	4	3	3	3	4
276	Female	38	Married	6001-9000	Excellent	Responsible group leader	Nurse–in–charge	Undergraduate	1-3years	Formal preparation	Yes		6	6	6	6	6	6	6	6	6	6	6	6	6	6	6	6	6	6	6	6	6	6	6	6	30	54	60	144		5	5	5	5	5	5	5	5
277	Female	30	Married	6001-9000	Excellent	Responsible group leader	Nurse–in–charge	Undergraduate	1-3years	Formal preparation	Yes		5	6	6	5	6	6	6	6	6	6	6	6	6	6	6	6	6	6	6	6	6	6	6	6	30	54	58	142		5	5	5	5	5	5	5	5
278	Female	37	Married	3001-6000	Good	Responsible group leader	Nurse–in–charge	Undergraduate	1-3years	Contract	No		5	5	5	3	6	6	6	6	6	6	6	6	6	4	6	6	6	6	6	6	6	6	6	6	30	54	52	136		4	4	5	5	5	5	5	5
279	Female	37	Married	>9000	Good	Head nurse	Nurse–in–charge	Undergraduate	1-3years	Contract	Yes		3	5	3	3	4	5	5	4	6	6	5	6	6	5	6	6	6	3	4	4	6	6	6	6	29	47	43	119		4	4	5	4	4	4	4	5
280	Female	33	Married	>9000	Excellent	Nurse	Nurse–in–charge	Undergraduate	11-15years	Contract	Yes		6	6	6	6	6	6	6	6	6	6	6	6	6	6	6	6	6	6	5	6	6	6	6	6	30	53	60	143		5	5	5	5	5	5	5	5
281	Female	50	Married	>9000	Good	Responsible group leader	Associate senior nurse	Undergraduate	4-6years	Formal preparation	Yes		6	6	6	5	6	6	6	6	6	6	6	6	6	6	6	6	6	6	6	6	6	6	6	6	30	54	59	143		5	5	5	5	5	5	5	5
282	Female	43	Married	>9000	Good	Head nurse	Associate senior nurse	Undergraduate	4-6years	Formal preparation	Yes		4	4	4	4	4	4	4	4	6	4	4	4	4	4	6	6	6	6	6	6	6	6	6	6	24	54	40	118		4	4	4	4	4	4	4	4
283	Female	41	Married	6001-9000	Average	Head nurse	Associate senior nurse	Undergraduate	1-3years	Formal preparation	Yes		6	6	6	6	6	6	6	6	6	6	6	6	4	4	6	6	4	6	4	6	6	6	6	6	30	50	56	136		4	4	4	4	4	4	4	4
284	Female	41	Married	>9000	Good	Head nurse	Associate senior nurse	Undergraduate	15years above	Formal preparation	Yes		4	4	4	3	4	4	4	4	4	4	4	4	4	4	4	4	4	4	4	4	4	4	4	4	20	36	39	95		4	4	4	4	4	4	4	4
285	Female	36	Married	6001-9000	Good	Nurse	Nurse–in–charge	Undergraduate	1-3years	Formal preparation	Yes		6	6	6	6	6	6	6	6	6	6	6	6	6	6	6	6	6	6	6	6	6	6	6	6	30	54	60	144		5	5	5	5	5	5	5	5
286	Female	24	Married	6001-9000	Average	Nurse	Nurse	Undergraduate	1-3years	Contract	No		3	3	3	3	3	3	3	3	3	3	3	3	3	3	3	3	3	3	3	3	3	3	3	3	15	27	30	72		2	2	2	2	2	2	2	2
287	Female	48	Married	>9000	Average	Nurse	Associate senior nurse	Undergraduate	4-6years	Formal preparation	Yes		4	4	4	4	4	4	4	4	6	5	5	4	4	4	6	5	5	5	4	5	5	5	6	5	26	45	40	111		4	4	4	4	4	4	4	4
288	Female	33	Married	6001-9000	Good	Responsible group leader	Nurse–in–charge	Undergraduate	1-3years	Contract	Yes		6	6	5	5	5	5	5	6	6	6	6	6	6	6	6	6	6	6	6	6	6	6	6	6	30	54	55	139		5	5	5	5	5	5	4	5
289	Female	42	Married	>9000	Good	Head nurse	Associate senior nurse	Undergraduate	1-3years	Formal preparation	Yes		5	4	4	4	5	5	5	6	6	6	6	6	6	4	6	6	6	6	6	5	6	6	6	6	30	53	48	131		5	5	5	5	5	5	4	4
290	Female	34	Married	6001-9000	Good	Responsible group leader	Nurse–in–charge	Undergraduate	1-3years	Contract	Yes		6	6	6	6	6	6	6	6	6	6	6	6	6	6	6	6	6	6	6	6	6	6	6	6	30	54	60	144		5	5	5	5	5	5	5	5
291	Female	42	Married	>9000	Good	Responsible group leader	Nurse–in–charge	Undergraduate	1-3years	Formal preparation	Yes		6	5	4	4	4	4	4	5	6	5	6	6	4	4	6	6	5	5	5	5	6	5	6	5	29	48	44	121		4	4	4	4	4	4	4	4
292	Female	41	Married	6001-9000	Good	Responsible group leader	Nurse–in–charge	Undergraduate	1-3years	Formal preparation	Yes		6	6	6	6	6	6	6	6	6	6	6	6	6	6	6	6	6	6	6	6	6	6	6	6	30	54	60	144		5	5	5	5	5	5	5	5
293	Female	43	Married	3001-6000	Good	Head nurse	Nurse–in–charge	Undergraduate	15years above	Formal preparation	Yes		4	4	4	4	4	4	4	4	4	4	4	4	4	4	4	4	4	4	4	4	4	4	4	4	20	36	40	96		4	4	4	4	4	4	4	4
294	Female	51	Divorce	6001-9000	Good	Responsible group leader	Associate senior nurse	Undergraduate	7-10years	Formal preparation	Yes		6	6	6	6	6	6	6	6	6	6	6	6	6	6	6	6	6	6	6	6	6	6	6	6	30	54	60	144		5	5	5	5	5	5	5	5
295	Female	37	Married	>9000	Good	Nurse	Nurse–in–charge	Undergraduate	1-3years	Contract	Yes		6	6	6	6	6	6	6	6	6	6	6	6	6	6	6	6	6	6	6	6	6	6	6	6	30	54	60	144		5	5	5	5	5	5	5	5
296	Female	39	Married	3001-6000	Average	Nurse	Nurse–in–charge	Undergraduate	4-6years	Contract	Yes		4	4	4	4	4	4	4	4	4	4	4	4	4	4	4	4	4	4	4	4	4	4	4	4	20	36	40	96		4	4	4	4	4	4	4	4
297	Female	21	Unmarried	≤3000	Excellent	Nurse	Nurse	Junior college	1-3years	Contract	Yes		6	6	6	6	6	6	6	6	6	6	6	6	6	6	6	6	6	6	6	6	6	6	6	6	30	54	60	144		5	5	5	5	5	5	4	5
298	Female	36	Married	>9000	Good	Responsible group leader	Nurse–in–charge	Undergraduate	4-6years	Formal preparation	Yes		6	6	6	6	6	6	6	6	6	6	6	6	6	6	6	6	6	6	6	6	6	6	6	6	30	54	60	144		5	5	5	5	5	5	5	5
299	Female	33	Married	6001-9000	Good	Nurse	Nurse–in–charge	Undergraduate	1-3years	Contract	No		6	6	6	6	6	6	6	6	6	6	6	6	6	6	6	6	6	6	6	6	6	6	6	6	30	54	60	144		5	5	5	5	5	5	5	5
300	Female	35	Married	3001-6000	Excellent	Nurse	Nurse–in–charge	Undergraduate	1-3years	Contract	Yes		4	4	4	4	4	4	4	4	4	4	4	4	4	4	4	6	6	6	6	6	6	6	6	6	22	52	40	114		5	5	5	5	5	5	5	5
301	Female	36	Married	6001-9000	Average	Nurse	Nurse–in–charge	Undergraduate	1-3years	Contract	Yes		3	3	3	3	3	3	3	3	3	3	3	3	3	3	3	3	3	3	3	3	3	3	3	3	15	27	30	72		2	2	2	2	2	2	2	2
302	Female	25	Unmarried	6001-9000	Average	Nurse	Nurse practitioner	Undergraduate	1-3years	Contract	Yes		4	4	4	4	4	4	4	4	6	4	4	6	4	4	6	6	4	4	6	6	6	5	5	5	25	48	40	113		4	4	4	4	4	5	4	4
303	Female	46	Married	>9000	Good	Head nurse	Associate senior nurse	Undergraduate	4-6years	Formal preparation	Yes		6	5	6	5	5	5	5	6	6	6	6	6	6	6	6	6	6	6	6	6	6	6	6	6	30	54	55	139		5	5	5	5	4	5	4	5
304	Female	33	Married	>9000	Good	Nurse	Nurse–in–charge	Undergraduate	7-10years	Contract	Yes		4	4	4	4	5	5	5	5	6	4	5	5	5	4	6	6	6	5	6	5	6	5	6	5	26	50	45	121		4	4	5	5	4	4	4	5
305	Female	33	Married	6001-9000	Good	Nurse	Nurse practitioner	Undergraduate	1-3years	Contract	No		6	6	6	6	6	6	6	6	6	6	6	6	6	6	6	6	6	6	6	6	6	6	6	6	30	54	60	144		5	5	5	5	5	5	5	5
306	Female	35	Married	>9000	Good	Nurse	Nurse–in–charge	Undergraduate	1-3years	Contract	Yes		4	4	4	4	4	4	4	4	4	4	4	4	4	3	4	4	4	4	4	4	4	4	4	4	20	36	39	95		4	4	4	4	4	4	4	4
307	Female	26	Unmarried	6001-9000	Average	Nurse	Nurse practitioner	Undergraduate	1-3years	Contract	No		5	5	5	4	4	4	5	4	6	4	4	6	3	3	6	5	4	5	5	5	5	5	5	5	25	45	42	112		4	4	4	4	4	4	4	4
308	Female	29	Married	6001-9000	Good	Nurse	Nurse–in–charge	Undergraduate	1-3years	Contract	No		4	4	4	4	4	4	4	4	5	4	4	5	4	4	5	4	4	4	4	5	4	4	5	4	23	38	40	101		4	4	4	4	4	4	4	4
309	Female	32	Married	6001-9000	Good	Nurse	Nurse–in–charge	Undergraduate	4-6years	Contract	Yes		4	4	4	4	4	4	4	4	4	4	4	4	4	4	4	4	4	4	4	4	4	4	4	4	20	36	40	96		3	3	2	2	3	3	3	3
310	Female	31	Married	6001-9000	Good	Nurse	Nurse practitioner	Undergraduate	1-3years	Contract	Yes		4	4	4	4	4	4	4	4	6	4	6	6	4	4	6	6	4	4	4	4	4	4	4	4	26	40	40	106		2	3	3	3	3	3	3	3
311	Female	32	Married	6001-9000	Average	Nurse	Nurse–in–charge	Undergraduate	1-3years	Contract	Yes		4	4	6	4	4	5	5	5	6	5	5	4	4	4	6	6	6	6	3	5	6	6	6	6	26	50	45	121		5	5	4	4	4	5	3	4
312	Female	24	Married	3001-6000	Good	Nurse	Nurse practitioner	Undergraduate	1-3years	Contract	Yes		6	6	6	6	6	6	6	6	6	6	6	6	6	6	6	6	6	6	6	6	6	6	6	6	30	54	60	144		4	4	4	4	4	4	4	4
313	Female	24	Unmarried	6001-9000	Good	Nurse	Nurse practitioner	Undergraduate	1-3years	Contract	Yes		4	4	4	4	4	4	4	4	6	4	4	4	4	4	4	6	6	6	6	5	6	6	6	6	24	51	40	115		4	4	4	3	4	4	3	4
314	Female	42	Married	>9000	Good	Responsible group leader	Associate senior nurse	Undergraduate	1-3years	Formal preparation	Yes		5	5	5	5	5	5	5	6	6	6	6	6	6	5	6	6	6	6	6	6	6	6	6	6	30	54	52	136		5	5	4	5	5	4	4	5
315	Female	43	Married	6001-9000	Average	Responsible group leader	Associate senior nurse	Undergraduate	1-3years	Formal preparation	Yes		5	6	6	3	4	5	4	5	6	5	5	5	5	5	6	6	5	6	5	5	6	6	6	6	27	51	48	126		5	5	5	5	5	5	3	3
316	Female	33	Married	>9000	Average	Responsible group leader	Nurse–in–charge	Undergraduate	1-3years	Contract	Yes		4	4	4	4	5	5	5	5	6	5	5	5	5	5	6	6	6	6	6	6	6	6	6	6	27	54	46	127		4	4	4	4	4	4	4	4
317	Female	31	Married	>9000	Average	Nurse	Nurse practitioner	Undergraduate	1-3years	Contract	Yes		3	3	3	3	3	3	3	3	6	4	4	6	4	3	5	6	3	5	4	4	4	3	5	3	25	37	31	93		4	4	4	4	4	4	2	3
318	Female	30	Married	6001-9000	Excellent	Nurse	Nurse–in–charge	Undergraduate	4-6years	Contract	Yes		4	4	4	4	4	4	4	4	4	4	4	4	4	4	4	4	4	4	4	4	4	4	4	4	20	36	40	96		4	4	4	4	4	4	4	4
319	Female	28	Unmarried	6001-9000	Average	Nurse	Nurse practitioner	Undergraduate	4-6years	Contract	Yes		6	6	6	6	6	6	6	6	6	6	6	6	6	6	6	6	6	6	6	6	6	6	6	6	30	54	60	144		5	5	5	5	5	5	5	5
320	Female	33	Married	6001-9000	Good	Nurse	Nurse–in–charge	Undergraduate	1-3years	Contract	No		4	5	5	5	6	6	6	6	6	6	6	6	6	6	6	6	6	6	6	6	6	6	6	6	30	54	55	139		4	4	4	4	4	4	4	4
321	Female	37	Unmarried	>9000	Average	Nurse	Nurse–in–charge	Undergraduate	1-3years	Contract	Yes		6	6	6	6	6	6	6	6	6	6	6	6	6	6	6	6	6	6	6	6	6	6	6	6	30	54	60	144		5	5	5	5	5	5	5	5
322	Female	33	Married	>9000	Average	Nurse	Nurse–in–charge	Undergraduate	1-3years	Contract	Yes		6	6	6	5	6	6	6	6	6	6	6	6	6	6	6	6	6	6	5	6	6	6	6	6	30	53	59	142		5	5	5	5	5	4	4	5
323	Female	36	Married	6001-9000	Good	Nurse	Nurse practitioner	Undergraduate	1-3years	Contract	Yes		5	5	4	3	4	4	4	4	6	4	4	4	3	3	6	5	4	5	4	4	4	4	6	4	24	40	39	103		4	4	4	4	4	4	4	4
324	Female	25	Unmarried	6001-9000	Average	Nurse	Nurse practitioner	Undergraduate	1-3years	Contract	Yes		4	5	5	4	4	5	5	5	6	5	5	6	5	4	6	6	6	6	6	5	6	5	6	6	28	52	46	126		4	4	4	4	4	4	4	4
325	Female	48	Married	3001-6000	Excellent	Nurse	Associate senior nurse	Undergraduate	11-15years	Formal preparation	Yes		5	5	5	4	4	4	4	4	5	5	5	5	4	4	5	5	5	5	4	5	5	5	5	5	25	44	43	112		4	4	4	4	4	4	4	4
326	Female	27	Married	6001-9000	Good	Nurse	Nurse practitioner	Undergraduate	1-3years	Contract	Yes		5	5	5	5	5	5	5	5	5	5	5	5	5	5	5	5	5	5	5	5	5	5	5	5	25	45	50	120		4	4	4	4	4	4	3	4
327	Female	29	Married	>9000	Good	Nurse	Nurse–in–charge	Undergraduate	1-3years	Contract	Yes		4	4	4	4	4	4	4	4	6	5	5	5	4	2	5	6	4	4	4	4	4	4	6	4	27	39	38	104		3	3	2	2	2	2	3	3
328	Male	24	Unmarried	6001-9000	Average	Nurse	Nurse practitioner	Undergraduate	1-3years	Contract	Yes		4	4	4	4	4	3	3	4	6	4	3	5	3	3	6	6	4	4	3	5	5	5	5	5	23	43	36	102		3	3	3	3	3	3	3	3
329	Female	42	Married	3001-6000	Good	Head nurse	Associate senior nurse	Undergraduate	1-3years	Formal preparation	No		4	4	3	3	5	4	5	5	5	6	6	6	6	6	6	6	6	6	6	6	6	6	6	6	29	54	45	128		4	4	4	5	4	4	4	4
330	Female	37	Married	6001-9000	Average	Head nurse	Nurse–in–charge	Undergraduate	1-3years	Formal preparation	Yes		5	6	5	4	6	6	6	5	6	6	6	6	5	5	6	6	6	6	6	6	6	6	6	6	30	54	53	137		5	5	5	5	5	5	5	5
331	Female	25	Unmarried	3001-6000	Good	Nurse	Nurse	Undergraduate	1-3years	Contract	No		4	3	4	4	4	4	4	4	6	4	4	5	4	4	6	6	4	4	4	5	4	4	4	4	23	41	39	103		3	3	3	3	4	4	3	4
332	Female	35	Married	6001-9000	Good	Nurse	Nurse–in–charge	Undergraduate	7-10years	Contract	Yes		6	6	6	5	6	6	5	5	6	5	5	5	5	5	6	6	5	5	5	5	6	6	6	5	27	49	55	131		4	4	4	4	4	4	4	4
333	Female	24	Unmarried	6001-9000	Average	Nurse	Nurse practitioner	Undergraduate	1-3years	Contract	Yes		4	4	4	4	4	4	4	4	4	4	4	4	4	4	4	4	4	4	4	4	4	4	4	4	20	36	40	96		3	4	4	4	4	4	4	4
334	Female	30	Married	6001-9000	Good	Nurse	Nurse–in–charge	Undergraduate	1-3years	Personnel agency	Yes		6	6	6	5	5	5	5	5	5	5	5	5	5	5	6	6	5	5	5	6	6	5	5	5	25	49	53	127		4	4	4	4	4	4	4	4
335	Female	28	Married	6001-9000	Good	Nurse	Nurse practitioner	Undergraduate	1-3years	Contract	Yes		5	5	5	5	5	5	5	5	5	5	5	5	4	4	4	4	4	5	5	5	5	5	5	5	25	42	48	115		4	4	4	4	4	4	4	4
336	Female	31	Unmarried	6001-9000	Average	Nurse	Nurse–in–charge	Undergraduate	1-3years	Contract	Yes		3	3	3	3	3	3	3	3	6	3	3	6	3	3	6	6	3	4	3	3	3	3	6	3	24	34	30	88		2	2	2	2	2	2	2	2
337	Female	31	Unmarried	>9000	Good	Nurse	Nurse practitioner	Undergraduate	1-3years	Contract	Yes		4	4	4	5	4	4	4	4	6	5	4	4	3	4	6	5	4	4	5	5	5	5	6	6	25	45	40	110		4	4	4	4	5	4	4	4
338	Female	32	Married	6001-9000	Average	Nurse	Nurse–in–charge	Undergraduate	1-3years	Contract	Yes		6	6	6	6	6	6	5	6	6	5	5	5	6	4	6	6	6	6	6	6	6	6	6	6	27	54	57	138		5	5	5	4	4	4	4	4
339	Female	25	Unmarried	6001-9000	Excellent	Nurse	Nurse practitioner	Undergraduate	1-3years	Contract	Yes		4	5	5	4	4	4	4	4	5	4	4	6	4	5	4	5	4	4	4	5	5	5	5	5	24	41	43	108		4	4	4	4	4	4	4	4
340	Female	32	Married	6001-9000	Average	Nurse	Nurse practitioner	Undergraduate	1-3years	Contract	Yes		4	5	5	5	5	5	5	5	5	5	5	5	5	5	5	5	4	4	4	4	4	4	4	4	24	38	49	111		4	4	4	4	4	4	4	4
341	Female	32	Married	>9000	Average	Nurse	Nurse–in–charge	Undergraduate	1-3years	Contract	No		4	4	4	4	4	4	4	4	4	4	4	4	4	3	4	4	4	4	4	4	4	4	4	4	20	36	39	95		3	3	3	4	4	4	4	4
342	Female	31	Married	6001-9000	Average	Nurse	Nurse–in–charge	Undergraduate	1-3years	Contract	Yes		5	6	4	3	6	6	6	6	6	6	6	6	4	1	6	6	6	6	5	6	5	6	6	6	30	52	47	129		5	5	5	5	3	3	3	4
343	Female	38	Married	3001-6000	Good	Responsible group leader	Associate senior nurse	Undergraduate	1-3years	Formal preparation	Yes		6	6	6	6	6	6	6	6	6	6	6	6	6	5	6	6	6	6	6	6	6	6	6	6	30	54	59	143		4	4	4	4	4	4	4	4
344	Female	36	Unmarried	6001-9000	Good	Nurse	Nurse–in–charge	Undergraduate	7-10years	Contract	Yes		3	4	3	4	4	3	4	3	4	3	4	3	4	3	4	3	4	3	4	6	4	3	4	3	18	34	35	87		3	3	3	3	3	3	3	3
345	Female	25	Unmarried	3001-6000	Good	Nurse	Nurse practitioner	Undergraduate	1-3years	Contract	No		4	4	4	4	4	4	4	4	4	4	4	4	4	4	4	4	4	4	4	4	4	4	4	4	20	36	40	96		3	3	3	3	3	3	3	3
346	Female	45	Married	6001-9000	Excellent	Responsible group leader	Associate senior nurse	Undergraduate	1-3years	Formal preparation	Yes		6	6	6	6	6	6	5	6	6	6	6	6	6	5	6	6	6	6	5	6	6	6	6	6	30	53	58	141		4	5	4	5	5	5	4	5
347	Female	35	Married	>9000	Good	Nurse	Nurse–in–charge	Undergraduate	1-3years	Contract	No		6	4	5	4	4	4	4	4	6	5	5	5	5	3	5	4	4	6	6	5	6	6	6	6	27	48	43	118		5	5	5	5	5	5	5	5
348	Female	29	Married	3001-6000	Good	Nurse	Nurse practitioner	Undergraduate	4-6years	Contract	Yes		6	6	6	5	6	6	6	6	6	6	5	5	6	6	6	6	6	6	6	6	5	5	6	6	28	52	59	139		4	4	5	4	5	5	4	5
349	Female	33	Unmarried	6001-9000	Good	Nurse	Nurse–in–charge	Undergraduate	1-3years	Contract	Yes		4	4	4	4	4	4	4	4	4	4	4	4	4	4	4	4	4	4	4	4	4	4	4	4	20	36	40	96		4	4	4	4	4	4	4	4
350	Female	25	Unmarried	6001-9000	Average	Nurse	Nurse practitioner	Undergraduate	1-3years	Contract	Yes		4	3	3	3	4	3	3	4	6	3	3	4	4	3	6	5	3	6	4	5	4	4	6	5	22	42	34	98		2	2	2	3	3	2	2	2
351	Female	25	Married	6001-9000	Average	Nurse	Nurse–in–charge	Undergraduate	4-6years	Contract	No		6	6	6	6	6	6	6	6	6	6	6	6	6	6	6	6	6	6	6	6	6	6	6	6	30	54	60	144		5	5	5	5	5	5	5	5
352	Female	35	Married	6001-9000	Poor	Nurse	Nurse–in–charge	Undergraduate	1-3years	Contract	Yes		6	6	6	6	6	6	6	6	6	6	6	6	6	6	6	6	6	6	6	6	6	6	6	6	30	54	60	144		5	5	5	5	5	5	5	5
353	Female	24	Unmarried	≤3000	Average	Nurse	Nurse	Undergraduate	1-3years	Contract	Yes		5	5	5	5	5	5	5	5	5	5	5	5	5	5	5	5	5	5	5	5	5	5	5	5	25	45	50	120		4	4	4	4	4	4	4	4
354	Female	26	Married	3001-6000	Good	Nurse	Nurse practitioner	Undergraduate	1-3years	Contract	Yes		6	6	6	5	6	6	6	6	6	6	6	6	6	6	6	6	6	6	6	6	6	6	6	6	30	54	59	143		4	4	4	4	4	4	4	4
355	Female	23	Unmarried	6001-9000	Average	Nurse	Nurse	Junior college	1-3years	Contract	No		6	6	6	6	6	6	6	6	6	6	6	6	6	6	6	6	6	6	6	6	6	6	6	6	30	54	60	144		5	5	5	5	5	5	5	5
356	Female	32	Married	6001-9000	Good	Nurse	Nurse–in–charge	Undergraduate	1-3years	Contract	Yes		6	6	6	6	6	6	6	6	6	6	6	6	6	6	6	6	6	6	6	6	6	6	6	6	30	54	60	144		5	5	5	5	5	5	5	5
357	Female	35	Married	6001-9000	Excellent	Nurse	Nurse–in–charge	Undergraduate	1-3years	Contract	Yes		6	6	6	6	6	6	6	6	6	6	6	6	6	6	6	6	6	6	6	6	6	6	6	6	30	54	60	144		5	5	5	5	5	5	5	5
358	Female	25	Unmarried	6001-9000	Average	Nurse	Nurse	Undergraduate	1-3years	Contract	Yes		6	6	6	6	6	6	6	6	6	6	6	6	6	6	6	6	6	6	6	6	6	6	6	6	30	54	60	144		5	5	5	5	5	5	5	5
359	Female	33	Married	>9000	Good	Nurse	Nurse–in–charge	Undergraduate	1-3years	Contract	No		4	4	4	4	4	4	4	4	4	4	4	4	4	4	4	4	4	4	4	4	4	4	4	4	20	36	40	96		4	4	4	4	4	4	4	4
360	Female	27	Married	6001-9000	Good	Nurse	Nurse practitioner	Undergraduate	4-6years	Contract	Yes		4	3	2	3	3	4	3	5	6	5	5	5	4	2	5	6	4	4	4	5	5	5	5	5	26	43	33	102		4	4	4	4	3	3	4	4
361	Female	25	Unmarried	6001-9000	Average	Nurse	Nurse practitioner	Undergraduate	1-3years	Contract	No		4	4	4	3	3	4	4	3	6	5	5	5	4	3	5	5	3	3	3	3	4	4	4	4	25	34	36	95		3	3	3	3	3	3	3	3
362	Female	25	Married	6001-9000	Excellent	Nurse	Nurse	Undergraduate	4-6years	Contract	Yes		4	5	4	3	4	4	4	4	5	5	5	5	5	5	5	5	5	5	5	5	5	5	5	5	25	45	42	112		4	4	4	4	4	4	4	4
363	Female	47	Married	>9000	Good	Head nurse	Associate senior nurse	Undergraduate	7-10years	Formal preparation	Yes		6	6	6	6	6	6	6	6	6	6	6	6	6	6	6	6	6	6	6	6	6	6	6	6	30	54	60	144		5	5	5	5	5	5	5	5
364	Female	34	Unmarried	3001-6000	Good	Nurse	Nurse–in–charge	Undergraduate	1-3years	Contract	No		6	6	6	6	6	6	6	6	6	6	6	6	6	6	6	6	6	6	6	6	6	6	6	6	30	54	60	144		5	5	5	5	5	5	5	5
365	Female	37	Married	>9000	Good	Responsible group leader	Nurse–in–charge	Undergraduate	4-6years	Formal preparation	No		4	4	4	4	4	4	4	5	5	5	4	5	4	4	6	5	5	5	5	5	5	5	4	5	23	46	41	110		4	4	4	4	4	4	4	4
366	Female	35	Married	3001-6000	Average	Responsible group leader	Nurse–in–charge	Undergraduate	1-3years	Contract	No		5	5	5	5	5	4	5	4	5	4	4	5	5	5	5	5	5	5	5	5	6	5	6	6	24	47	48	119		4	4	4	4	4	4	4	4
367	Female	44	Married	6001-9000	Good	Responsible group leader	Associate senior nurse	Undergraduate	1-3years	Formal preparation	Yes		6	5	6	6	6	6	6	6	6	6	6	6	6	6	6	6	6	6	6	6	6	6	6	6	30	54	59	143		5	5	5	4	5	5	5	5
368	Female	39	Married	6001-9000	Average	Nurse	Associate senior nurse	Undergraduate	4-6years	Contract	Yes		5	5	5	5	5	5	5	5	5	5	5	5	5	5	5	5	5	5	5	5	5	5	5	5	25	45	50	120		4	4	4	4	4	4	4	4
369	Female	31	Married	6001-9000	Excellent	Responsible group leader	Nurse–in–charge	Undergraduate	1-3years	Contract	Yes		6	6	6	6	6	6	6	6	6	6	6	6	6	5	6	6	6	6	6	6	6	6	6	6	30	54	59	143		4	4	4	4	5	5	5	5
370	Female	43	Married	6001-9000	Average	Nurse	Nurse–in–charge	Undergraduate	1-3years	Personnel agency	Yes		6	6	6	6	6	6	6	6	6	6	6	6	6	6	6	6	6	6	6	6	6	6	6	6	30	54	60	144		5	5	5	5	5	5	5	5
371	Female	33	Married	6001-9000	Average	Nurse	Nurse–in–charge	Undergraduate	4-6years	Contract	Yes		4	3	4	3	4	4	4	4	4	4	4	4	4	4	4	5	5	5	5	5	5	5	5	5	21	44	38	103		4	4	4	4	4	4	4	4
372	Female	45	Married	>9000	Good	Head nurse	Nurse–in–charge	Undergraduate	1-3years	Contract	Yes		6	6	6	6	6	6	6	6	6	6	6	6	6	6	6	6	6	6	6	6	6	6	6	6	30	54	60	144		4	4	5	4	4	4	4	4
373	Female	29	Unmarried	>9000	Average	Nurse	Nurse practitioner	Undergraduate	4-6years	Contract	No		6	6	6	6	6	6	6	6	6	6	6	6	6	6	6	6	6	6	6	6	6	6	6	6	30	54	60	144		5	5	5	5	5	5	5	5
374	Female	24	Unmarried	3001-6000	Average	Nurse	Nurse	Undergraduate	1-3years	Contract	Yes		5	5	5	5	5	5	5	5	5	5	5	5	5	5	6	6	6	6	6	6	5	6	6	6	26	53	50	129		4	4	4	4	4	4	4	4
375	Female	33	Married	>9000	Average	Nurse	Nurse–in–charge	Undergraduate	4-6years	Contract	Yes		6	6	5	6	6	6	6	6	6	6	5	6	6	5	6	6	6	6	5	6	6	6	6	6	29	53	58	140		5	5	4	5	5	4	5	4
376	Female	32	Unmarried	6001-9000	Good	Nurse	Nurse–in–charge	Undergraduate	4-6years	Contract	Yes		5	5	5	5	5	5	5	5	6	5	6	6	4	4	5	6	5	5	5	5	5	6	6	6	29	48	48	125		4	4	4	4	5	5	4	4
377	Female	22	Unmarried	≤3000	Good	Nurse	Nurse	Undergraduate	1-3years	Contract	Yes		6	6	6	6	5	5	6	5	4	5	5	5	5	6	5	6	6	5	6	6	6	6	6	6	25	52	56	133		5	5	5	4	5	5	5	5
378	Female	27	Unmarried	>9000	Good	Nurse	Nurse practitioner	Undergraduate	1-3years	Contract	Yes		6	6	6	6	6	6	6	6	6	6	6	6	6	6	6	6	6	6	6	6	6	6	6	6	30	54	60	144		5	5	5	5	5	5	5	5
379	Female	23	Unmarried	>9000	Excellent	Nurse	Nurse	Undergraduate	1-3years	Contract	Yes		6	6	6	6	6	6	5	6	6	6	6	6	6	6	6	6	6	6	6	6	6	6	6	5	30	53	59	142		5	5	4	5	5	5	4	5
380	Female	37	Married	>9000	Average	Nurse	Nurse–in–charge	Undergraduate	4-6years	Contract	Yes		4	6	6	5	5	6	4	5	6	6	6	6	5	5	6	6	6	6	5	6	6	6	6	6	30	53	51	134		4	4	4	4	4	4	4	4
381	Female	23	Unmarried	>9000	Good	Nurse	Nurse	Undergraduate	1-3years	Contract	Yes		5	5	5	4	5	4	4	4	6	4	4	5	4	4	6	4	5	5	4	4	5	5	5	5	24	43	44	111		4	4	4	4	4	4	3	4
382	Female	26	Unmarried	>9000	Good	Nurse	Nurse practitioner	Undergraduate	1-3years	Contract	Yes		4	4	4	4	4	4	4	5	6	6	6	6	5	3	6	6	6	6	6	6	6	6	6	6	30	54	41	125		4	4	4	4	4	4	4	4
383	Female	30	Married	6001-9000	Good	Nurse	Nurse–in–charge	Undergraduate	1-3years	Formal preparation	Yes		5	5	5	5	4	4	4	4	4	4	4	4	5	4	6	6	5	5	5	5	6	5	5	5	21	48	45	114		4	4	4	4	4	4	4	4
384	Female	28	Married	>9000	Good	Nurse	Nurse–in–charge	Undergraduate	4-6years	Contract	Yes		6	5	4	6	6	6	6	6	6	5	5	5	6	5	6	6	6	6	6	6	6	6	6	6	27	54	56	137		4	4	4	4	4	4	5	5
385	Female	39	Married	>9000	Average	Nurse	Nurse–in–charge	Undergraduate	11-15years	Personnel agency	Yes		4	4	3	3	4	4	3	4	4	4	4	4	4	2	4	4	4	4	4	4	5	5	6	5	22	39	35	96		3	4	4	4	3	4	4	4
386	Female	37	Unmarried	6001-9000	Average	Nurse	Nurse practitioner	Undergraduate	11-15years	Contract	Yes		6	6	6	6	6	6	6	6	6	6	6	6	6	6	6	6	6	6	6	6	6	6	6	6	30	54	60	144		5	5	5	5	5	5	5	5
387	Female	31	Married	>9000	Excellent	Nurse	Nurse–in–charge	Undergraduate	1-3years	Contract	Yes		6	6	6	6	6	6	6	6	6	6	6	6	6	6	6	6	6	6	6	6	6	6	6	6	30	54	60	144		5	5	5	5	5	5	5	5
388	Female	44	Married	>9000	Excellent	Head nurse	Associate senior nurse	Postgraduate	11-15years	Formal preparation	Yes		6	6	6	6	6	6	6	6	6	6	6	6	6	6	6	6	6	6	6	6	6	6	6	6	30	54	60	144		5	5	5	5	5	5	5	5
389	Female	31	Married	>9000	Excellent	Nurse	Nurse–in–charge	Undergraduate	4-6years	Contract	Yes		4	5	4	4	4	4	4	6	6	5	5	6	4	3	6	5	4	6	4	4	4	4	5	5	27	42	42	111		3	4	4	4	4	4	2	3
390	Female	37	Married	>9000	Average	Nurse	Nurse–in–charge	Undergraduate	1-3years	Contract	No		4	5	5	5	5	5	5	4	6	5	6	6	4	4	6	6	5	6	6	5	5	5	6	5	29	49	46	124		5	5	5	5	5	5	4	5
391	Female	26	Unmarried	3001-6000	Average	Nurse	Nurse practitioner	Undergraduate	4-6years	Contract	No		4	4	4	4	4	4	4	4	5	4	4	4	4	3	6	6	6	5	5	4	5	5	5	5	22	47	39	108		4	4	4	4	4	4	4	4
392	Female	26	Married	6001-9000	Excellent	Nurse	Nurse practitioner	Undergraduate	1-3years	Contract	Yes		6	6	6	6	6	6	6	6	6	6	6	6	6	6	6	6	6	6	6	6	6	6	6	6	30	54	60	144		4	5	5	5	5	5	5	5
393	Female	21	Unmarried	6001-9000	Excellent	Nurse	Nurse	Junior college	1-3years	Contract	Yes		6	6	6	6	6	6	6	6	6	6	6	6	6	6	6	6	6	6	6	6	6	6	6	6	30	54	60	144		5	5	5	5	5	5	5	5
[truncated: 90 more columns]
